# Supplementary material for: Comparative metagenomic analysis of gut microbiomes in Yunnan ponies and Dutch warmblood horses
Source: Front Microbiol. 2026 Jun 5;17:1807081. doi: 10.3389/fmicb.2026.1807081 (PMC13279432; doi:10.3389/fmicb.2026.1807081)
Supplement: Supplementary file 1 [file Table_1.xlsx]

## Sheet: Table S1
Table S1. Basic information of the 14 study samples, including sample ID, breed (Yunnan pony or Dutch Warmblood horse), age, sex, and body measurements.
Sample Name	Horse Breed	Age (years)	Sex	Body Measurements (cm)
BL-071w	Dutch warmblood horse	8	Female	160
BL-021w	Dutch warmblood horse	10	Female	162
BL-w1	Dutch warmblood horse	10	Female	160
BL-w3	Dutch warmblood horse	6	Female	158
BL-w04	Dutch warmblood horse	12	Male	168
BL-031	Yunnan pony	10	Male	123
BL-5	Yunnan pony	8	Male	120
BL-051	Yunnan pony	13	Female	127
BL-061	Yunnan pony	6	Male	118
QL-05	Yunnan pony	1.5	Male	80
QL-03	Yunnan pony	12	Male	106
QL-002	Yunnan pony	12	Female	120
QL-04	Yunnan pony	4	Male	115
QL-008	Yunnan pony	5	Male	136
