# Supplementary material for: Comparative metagenomic analysis of gut microbiomes in Yunnan ponies and Dutch warmblood horses
Source: Front Microbiol. 2026 Jun 5;17:1807081. doi: 10.3389/fmicb.2026.1807081 (PMC13279432; doi:10.3389/fmicb.2026.1807081)
Supplement: Supplementary file 2 [file Table_2.xlsx]

## Sheet: Table S2
Table S2. Raw and clean reads, assembly contigs, and predicted ORFs for 14 fecal samples.
Samples	Raw reads	Raw base (bp)	Clean reads	Clean base(bp)	Percent in raw reads(%)	Percent in raw bases(%)	Contigs	Contigs bases(bp)	N50(bp)	ORFs	Total Length(bp)	Average Length(bp)
QL_05	46151212	6968833012	45728684	6878461503	99.0845	98.7032	692852	445860222	649	841765	379833135	451
QL_04	42606834	6433631934	41990842	6315792034	98.5542	98.1684	514347	323217692	614	598250	264513981	442
QL_03	44644646	6741341546	44168806	6655734214	98.9342	98.7301	633756	493124327	856	881503	444220767	504
QL_008	45202140	6825523140	44776860	6746046350	99.0592	98.8356	543616	457095349	965	782113	412213380	527
QL_002	49069872	7409550672	48435582	7296557290	98.7074	98.475	603858	461108926	823	834019	412779447	495
BL_w3	40797792	6160466592	40410686	6089577010	99.0512	98.8493	564691	429256422	830	779734	386624931	496
BL_w1	48514582	7325701882	48136944	7253796260	99.2216	99.0185	663290	491818362	794	901019	442634808	491
BL_w04	45607232	6886692032	45166394	6788282128	99.0334	98.571	755692	404309048	507	662288	254866335	385
BL_5	45823854	6919401954	45374460	6837696995	99.0193	98.8192	668471	475205405	730	890460	427857957	480
BL_071w	47674032	7198778832	47254808	7120005172	99.1206	98.9057	594023	482589709	913	833953	433111623	519
BL_061	44304216	6689936616	43891178	6616371700	99.0677	98.9004	657053	481466659	776	881420	433181925	491
BL_051	44898424	6779662024	43645878	6566749694	97.2103	96.8595	558682	430422604	826	770288	386905305	502
BL_031	46191252	6974879052	45732328	6890054050	99.0065	98.7839	743567	521475271	728	983237	466248780	474
BL_021w	44138668	6664938868	43754186	6594228719	99.1289	98.9391	644205	474001977	787	860576	424276437	493
