# Supplementary material for: Comparative metagenomic analysis of gut microbiomes in Yunnan ponies and Dutch warmblood horses
Source: Front Microbiol. 2026 Jun 5;17:1807081. doi: 10.3389/fmicb.2026.1807081 (PMC13279432; doi:10.3389/fmicb.2026.1807081)
Supplement: Supplementary file 3 [file Table_3.xlsx]

## Sheet: Table S3
Table S3. Relative abundances of differentially abundant bacterial genera in gut microbiota of Yunnan pony (n=9) vs. Dutch Warmblood horse (n=5).Note: Uncorrected P‑values (Wilcoxon rank‑sum test) are reported.
a Effect size calculated as (Yunnan pony – Dutch Warmblood) /pooled SD. Positive values indicate higher relative abundance in Yunnan pony.
b For Dutch Warmblood horses (n=5), the total number of detected bacterial genera per individual ranged from 3938 to 4341 (mean 4046 ± 167); for Yunnan ponies (n=9), the range was 3943 to 4407 (mean 4170 ± 166).
Name	Yunnan pony-Mean(%)	Yunnan pony-Sd(%)	Dutch warmblood horse-Mean(%)	Dutch warmblood horse-Sd(%)	P-value	Lower ci	Upper ci	Effectsize
Candidatus Fimisoma	0.11299	0.18289	0.02967	0.011	0.0329	-0.2076	-0.01043	0.08332
Casaltella	0.05242	0.09315	0.01336	0.00455	0.0455	-0.1041	-0.00334	0.03906
Rhizobium	0.01877	0.02997	0.00389	0.00171	0.0455	-0.03553	-0.00104	0.01488
Candidatus Egerieimonas	0.00646	0.0016	0.00831	0.00109	0.0455	0.00045	0.00313	-0.00185
Elizabethkingia	0.0087	0.00244	0.0057	0.00156	0.02341	-0.00495	-0.0011	0.003
Sinomicrobium	0.00758	0.00432	0.00365	0.00114	0.02341	-0.00705	-0.00143	0.00393
Leptospira	0.00651	0.0024	0.00375	0.00153	0.02341	-0.00471	-0.00077	0.00276
Harryflintia	0.00642	0.00302	0.00366	0.00154	0.0329	-0.00489	-0.00046	0.00276
Citrobacter	0.00347	0.00153	0.00614	0.00303	0.0455	0.00038	0.00559	-0.00267
Elusimicrobium	0.00871	0.02137	0.00082	0.00047	0.02341	-0.02222	-0.0004	0.00789
Candidatus Pelethocola	0.00473	0.00092	0.0036	0.00105	0.0164	-0.00212	-0.0002	0.00113
Methylobacter	0.00477	0.00172	0.00283	0.00154	0.0455	-0.00337	-0.00035	0.00194
Desulfonema	0.00509	0.00424	0.00197	0.00103	0.0113	-0.00587	-0.00103	0.00312
Caloranaerobacter	0.00359	0.00076	0.00268	0.0007	0.0455	-0.0016	-0.00015	0.00091
Croceimicrobium	0.00443	0.00525	0.00107	0.00096	0.02341	-0.00738	-0.00098	0.00336
Nonomuraea	0.00311	0.00108	0.00205	0.00054	0.02341	-0.00199	-0.00037	0.00106
Xanthomarina	0.00357	0.00356	0.0014	0.00054	0.02341	-0.00468	-0.00045	0.00217
Methanolobus	0.003	0.00075	0.00194	0.0012	0.0455	-0.00204	-2e-05	0.00106
Desulfonatronum	0.00301	0.00224	0.00139	0.00115	0.0455	-0.00326	5e-05	0.00162
Persicobacter	0.00296	0.00113	0.00141	0.00061	0.02341	-0.00242	-0.00072	0.00155
Desulfomicrobium	0.00277	0.00158	0.00137	0.00112	0.0455	-0.00268	-0.00011	0.0014
Criibacterium	0.00254	0.0012	0.00132	0.00059	0.0455	-0.00218	-0.00037	0.00122
Dokdonia	0.00264	0.00117	0.00121	0.00042	0.0113	-0.00234	-0.0007	0.00143
Endomicrobium	0.00292	0.00251	0.00087	0.00036	0.0329	-0.00391	-0.00067	0.00205
Rhodohalobacter	0.00243	0.00103	0.00135	0.00071	0.0329	-0.00202	-0.0002	0.00108
Calothrix	0.00229	0.00067	0.00122	0.0007	0.02341	-0.0017	-0.0003	0.00107
Candidatus Arthromitus	0.0021	0.00091	0.00118	0.00052	0.0329	-0.0016	-0.00022	0.00092
Miniphocaeibacter	0.00192	0.00108	0.00114	0.00022	0.0455	-0.00148	-0.00012	0.00078
Halioglobus	0.00215	0.00248	0.00084	0.00042	0.0329	-0.0031	-0.00021	0.00131
Robertmurraya	0.00095	0.00039	0.00159	0.00058	0.02341	0.00018	0.00122	-0.00064
unclassified_f__Peptostreptococcaceae	0.00154	0.00073	0.00077	0.00024	0.00511	-0.00134	-0.00035	0.00077
Thiohalocapsa	0.00138	0.00055	0.00086	0.00024	0.0455	-0.00096	-0.00015	0.00052
Euryhalocaulis	0.00155	0.00175	0.00068	0.0002	0.0455	-0.00208	-8e-05	0.00087
Ulvibacterium	0.00027	0.00015	0.00175	0.00206	0.0455	0.00026	0.00343	-0.00148
Altibacter	0.00156	0.00159	0.00039	0.00034	0.0164	-0.00237	-0.00031	0.00117
Bacteriovorax	0.00122	0.00045	0.00072	0.00019	0.0455	-0.00082	-0.0002	0.0005
Dawidia	0.00161	0.00129	0.00032	0.0002	0.0113	-0.00207	-0.00056	0.00129
Biomaibacter	0.00121	0.00047	0.00061	0.00047	0.0455	-0.00104	-0.00013	0.0006
unclassified_c__Candidatus Peribacteria	0.00118	0.00101	0.00037	0.00033	0.0329	-0.00153	-0.00022	0.00081
Maioricimonas	0.00096	0.0003	0.00058	0.00026	0.02341	-0.00066	-0.00011	0.00038
Desulfonispora	0.00095	0.00014	0.00059	0.00026	0.0164	-0.00058	-0.00015	0.00036
Candidatus Sulfotelmatobacter	0.00101	0.00055	0.00044	0.0004	0.0329	-0.00103	-0.00011	0.00057
Rivularia	0.00053	0.0002	0.00092	0.00037	0.0329	0.0001	0.00071	-0.00039
Candidatus Thiosymbion	0.00093	0.00042	0.00039	0.00013	0.00766	-0.00082	-0.00026	0.00054
Bosea	0.0008	0.00015	0.00052	0.00021	0.0455	-0.00045	-9e-05	0.00028
Allochromatium	0.00076	0.0003	0.00046	0.00032	0.0455	-0.00057	5e-05	0.0003
Mongoliibacter	0.00105	0.00161	0.00016	7e-05	0.00766	-0.00205	-0.00024	0.00089
Ilyomonas	0.0009	0.00058	0.0003	0.00015	0.0329	-0.00098	-0.00024	0.0006
Thermoflexus	0.00081	0.00057	0.00038	0.00032	0.0329	-0.00082	-2.239e-07	0.00043
Cyanophora	0.00084	0.00049	0.00032	0.00025	0.0329	-0.00087	-0.00016	0.00052
Alkalispirochaeta	0.00075	0.00023	0.0004	0.00027	0.0455	-0.00061	-9e-05	0.00035
Sphaerospermopsis	0.00084	0.00076	0.00025	0.00013	0.02341	-0.00114	-0.0002	0.00059
Fibrivirga	0.00037	0.00026	0.00069	0.00029	0.0164	5e-05	0.00063	-0.00032
Patiriisocius	0.00084	0.00059	0.00021	0.00011	0.00766	-0.001	-0.00031	0.00063
Pleomorphomonas	0.00081	0.00069	0.00023	0.00013	0.0113	-0.00105	-0.00018	0.00058
Conexibacter	0.00072	0.00045	0.00025	0.00014	0.0164	-0.00078	-0.00019	0.00047
Acidocella	0.00065	0.00043	0.00025	0.00021	0.0329	-0.00074	-0.0001	0.0004
Zavarzinia	0.00065	0.00047	0.00025	0.00022	0.0455	-0.00076	-6e-05	0.0004
unclassified_p__Candidatus Curtissbacteria	0.00063	0.00052	0.00024	0.00027	0.0455	-0.00085	-4e-05	0.00039
Planifilum	0.0006	0.00041	0.00024	0.00012	0.0455	-0.00063	-0.00011	0.00036
Nisaea	0.00069	0.00072	0.00013	0.00015	0.0164	-0.00105	-0.00016	0.00056
Aminithiophilus	0.00055	0.00033	0.00021	9e-05	0.0164	-0.00057	-0.00014	0.00034
Xylella	0.00065	0.00102	6e-05	4e-05	0.0113	-0.00126	-0.00014	0.00059
Nitrosospira	0.00054	0.00047	0.00015	0.00011	0.0329	-0.00069	-0.00011	0.00039
Acidiferrimicrobium	0.00057	0.0012	8e-05	3e-05	0.0329	-0.00132	-5e-05	0.00049
Chlorogloea	0.00053	0.00069	0.00012	9e-05	0.0164	-0.00091	-0.00011	0.00041
Sandaracinomonas	0.00052	0.00035	0.00013	7e-05	0.0455	-0.00061	-0.00017	0.00039
Agitococcus	0.0005	0.00067	0.00015	9e-05	0.0455	-0.00083	-5e-05	0.00035
Desulfohalovibrio	0.00046	0.00028	0.00016	0.00014	0.0329	-0.00049	-0.0001	0.0003
Dolosicoccus	0.00013	8e-05	0.00049	0.00051	0.02341	7e-05	0.00082	-0.00036
unclassified_o__Candidatus Caenarcaniphilales	0.00037	0.00021	0.00014	0.00013	0.0455	-0.00038	-6e-05	0.00023
unclassified_o__Halobacteriales	0.00036	0.00031	0.00014	9e-05	0.0455	-0.00046	-6e-05	0.00022
Achromatium	0.00034	0.00018	0.00016	0.00019	0.0329	-0.00034	2e-05	0.00018
Constantimarinum	0.00043	0.00055	6e-05	8e-05	0.02341	-0.00074	-0.0001	0.00037
Calidithermus	0.00037	0.00041	0.00011	8e-05	0.0329	-0.00056	-6e-05	0.00026
Isobaculum	5e-05	5e-05	0.0004	0.00049	0.00766	6e-05	0.00076	-0.00035
Prauserella	0.00029	0.0001	0.00016	9e-05	0.0455	-0.00022	-3e-05	0.00013
Marortus	0.00038	0.00047	6e-05	6e-05	0.04526	-0.00064	-7e-05	0.00032
Aphanothece	0.00034	0.00029	0.0001	9e-05	0.0329	-0.00044	-7e-05	0.00024
Chitiniphilus	0.00031	0.00013	0.00012	5e-05	0.0164	-0.00029	-0.0001	0.00019
Thermobaculum	0.00033	0.00021	9e-05	0.00013	0.0329	-0.00041	-6e-05	0.00024
Melissococcus	6e-05	6e-05	0.00036	0.00022	0.00766	0.00013	0.00048	-0.0003
Joostella	0.00034	0.00047	7e-05	0.00016	0.03099	-0.00062	2e-05	0.00027
Fluviibacter	0.00035	0.00054	3e-05	4e-05	0.01121	-0.00071	-9e-05	0.00032
Metadinium	0.00037	0.00091	2.13324e-06	4.77008e-06	0.00957	-0.00099	-5e-05	0.000367867
Litoreibacter	0.00032	0.00033	4e-05	5e-05	0.02341	-0.0005	-9e-05	0.00028
Natranaerofaba	0.00029	0.00024	6e-05	6e-05	0.00766	-0.00039	-0.0001	0.00023
Candidatus Magnetoovum	0.00028	0.00023	6e-05	3e-05	0.0164	-0.00036	-9e-05	0.00022
Inmirania	0.00028	0.00034	5e-05	6e-05	0.01628	-0.0005	-6e-05	0.00023
Desulfocicer	0.00023	0.00015	7e-05	3e-05	0.0455	-0.00026	-7e-05	0.00016
Insolitispirillum	0.00025	0.00051	2e-05	2e-05	0.03271	-0.00059	-3e-05	0.00023
Rhodovibrio	0.00021	0.00025	5e-05	4e-05	0.02341	-0.00034	-4e-05	0.00016
Marinococcus	7e-05	5e-05	0.00019	9e-05	0.0329	3e-05	0.00019	-0.00012
Litoribrevibacter	0.00023	0.0005	2e-05	2e-05	0.03271	-0.00056	-3e-05	0.00021
Saonia	0.00021	0.00024	4e-05	7e-05	0.04526	-0.00034	-3e-05	0.00017
Paenactinomyces	0.00019	0.00014	5e-05	3e-05	0.0455	-0.00023	-6e-05	0.00014
Methylovirgula	0.00018	0.00019	5e-05	3e-05	0.0455	-0.00027	-3e-05	0.00013
Phorcysia	0.00017	9e-05	6e-05	4e-05	0.0164	-0.00018	-4e-05	0.00011
Halanaeroarchaeum	0.00022	0.00036	0	0	0.0155	-0.00048	-4e-05	0.00022
Methylotetracoccus	0.00017	0.00011	5e-05	6e-05	0.0455	-0.0002	-3e-05	0.00012
unclassified_f__Thermofilaceae	0.00016	0.00011	6e-05	5e-05	0.0455	-0.00018	-2e-05	0.0001
Streptohalobacillus	0.00018	0.00016	3e-05	2e-05	0.03855	-0.00026	-5e-05	0.00015
Candidatus Tenderia	0.00017	0.0002	3e-05	3e-05	0.03855	-0.00027	-3e-05	0.00014
Aquicella	0.00016	9e-05	4e-05	4e-05	0.02326	-0.00019	-6e-05	0.00012
Subsaximicrobium	0.00016	0.00016	4e-05	3e-05	0.0329	-0.00024	-4e-05	0.00012
Ruoffia	0.00016	0.00014	3e-05	3e-05	0.00766	-0.00023	-6e-05	0.00013
Desmospora	0.00014	0.00011	5e-05	5e-05	0.0329	-0.00018	-1e-05	9e-05
Tilletia	0.00012	8e-05	5e-05	8e-05	0.0455	-0.00015	1e-05	7e-05
Plesiocystis	0.00014	0.00011	3e-05	4e-05	0.0228	-0.00019	-3e-05	0.00011
Marasmius	0.00014	0.00018	3e-05	2e-05	0.0455	-0.00025	-3e-05	0.00011
Oceanococcus	0.00016	0.00037	4.33753e-06	1e-05	0.01042	-0.00041	-2e-05	0.000155662
Sulfurimicrobium	0.00013	0.0001	3e-05	3e-05	0.0329	-0.00017	-3e-05	0.0001
Candidatus Hodgkinia	6e-05	0.00012	9e-05	4e-05	0.02341	-6e-05	9e-05	-3e-05
Hansschlegelia	5e-05	5e-05	0.0001	4e-05	0.04526	1e-05	0.0001	-5e-05
Marinosulfonomonas	0.00014	0.00018	1e-05	2e-05	0.01523	-0.00025	-3e-05	0.00013
Dakarella	0.00012	0.00015	2e-05	2e-05	0.03271	-0.00021	-2e-05	0.0001
Litorivicinus	0.00012	0.00016	2e-05	1e-05	0.0329	-0.00021	-3e-05	0.0001
Staphylospora	0.00011	9e-05	3e-05	2e-05	0.0329	-0.00014	-3e-05	8e-05
Takahashivirus	0.00012	0.0002	4.70656e-06	1e-05	0.04081	-0.00027	-3e-05	0.000115293
Stackebrandtia	0.00012	0.00015	4.67223e-06	1e-05	0.00322	-0.00022	-4e-05	0.000115328
Rhodobaculum	0.0001	0.00016	2e-05	2e-05	0.03271	-0.00019	-1e-05	8e-05
Streptomonospora	9e-05	9e-05	2e-05	2e-05	0.04455	-0.00014	-2e-05	7e-05
Ferrimicrobium	9e-05	9e-05	1e-05	1e-05	0.01121	-0.00014	-3e-05	8e-05
Aquaspirillum	9e-05	0.00014	1e-05	2e-05	0.04455	-0.00018	-1e-05	8e-05
Embleya	8e-05	5e-05	2e-05	2e-05	0.03213	-0.0001	-2e-05	6e-05
Robbsia	8e-05	5e-05	1e-05	1e-05	0.01262	-0.0001	-3e-05	7e-05
Paraurantiacibacter	8e-05	0.0001	1e-05	1e-05	0.01628	-0.00014	-2e-05	7e-05
Lebetimonas	7e-05	6e-05	2e-05	2e-05	0.03213	-0.0001	-1e-05	5e-05
Roseicitreum	7e-05	6e-05	1e-05	1e-05	0.0195	-0.0001	-3e-05	6e-05
Candidatus Regiella	1e-05	1e-05	6e-05	6e-05	0.02191	1e-05	0.00011	-5e-05
Gimibacter	7e-05	0.00012	0	0	0.0155	-0.00016	-1e-05	7e-05
Homoserinimonas	6e-05	8e-05	0	0	0.0155	-0.00011	-1e-05	6e-05
Allokutzneria	5e-05	4e-05	1e-05	2e-05	0.02912	-7e-05	-4.999e-06	4e-05
Propylenella	5e-05	6e-05	2.13324e-06	4.77008e-06	0.02639	-9e-05	-1e-05	4.78668e-05
Astrithrvirus	1.32965e-06	3.98895e-06	5e-05	5e-05	0.04506	1e-05	8e-05	-4.86703e-05
Candidatus Avamphibacillus	5e-05	9e-05	0	0	0.03227	-0.00012	-1e-05	5e-05
Pyrobaculum	4e-05	3e-05	4.70656e-06	1e-05	0.02611	-5e-05	-1e-05	3.52934e-05
Rivibacter	1.37067e-06	4.11201e-06	4e-05	5e-05	0.01291	1e-05	7e-05	-3.86293e-05
Pseudaeromonas	0	0	4e-05	6e-05	0.01587	1e-05	9e-05	-4e-05
Cutaneotrichosporon	3e-05	3e-05	2.5378e-06	1e-05	0.03737	-5e-05	-1e-05	2.74622e-05
Tianweitania	1e-05	1e-05	2e-05	1e-05	0.04081	3.301e-06	3e-05	-1e-05
Rhodobium	3e-05	4e-05	0	0	0.03227	-6e-05	-1e-05	3e-05
Plectolyngbya	1.34636e-06	4.03907e-06	2e-05	2e-05	0.01291	4.113e-06	4e-05	-1.86536e-05
Salsuginibacillus	2e-05	2e-05	0	0	0.0155	-4e-05	-1e-05	2e-05
Parascedosporium	1.40244e-06	4.20733e-06	1e-05	1e-05	0.04506	-2.666e-07	2e-05	-8.59756e-06
Lentilitoribacter	0	0	1e-05	1e-05	0.01587	2.538e-06	2e-05	-1e-05
