# Supplementary material for: Comparative metagenomic analysis of gut microbiomes in Yunnan ponies and Dutch warmblood horses
Source: Front Microbiol. 2026 Jun 5;17:1807081. doi: 10.3389/fmicb.2026.1807081 (PMC13279432; doi:10.3389/fmicb.2026.1807081)
Supplement: Supplementary file 4 [file Table_4.xlsx]

## Sheet: Table S4
Table S4. KEGG pathway enrichment analysis of differential microbial functions between Yunnan pony and Dutch Warmblood horse
ID	Description	ReporterScore(Dutch warmblood horse vs Yunnan pony)	Significance	KO number	up number	down number
ko01120	Microbial metabolism in diverse environments	8.43073	yes	908	651	257
ko01100	Metabolic pathways	6.5022	yes	3014	1880	1134
ko03070	Bacterial secretion system	4.45705	yes	68	57	11
ko01200	Carbon metabolism	4.0832	yes	291	199	92
ko00470	D-Amino acid metabolism	3.77462	yes	47	34	13
ko00362	Benzoate degradation	3.53816	yes	78	63	15
ko00053	Ascorbate and aldarate metabolism	3.34946	yes	45	38	7
ko00630	Glyoxylate and dicarboxylate metabolism	3.24036	yes	90	66	24
ko00785	Lipoic acid metabolism	3.01118	yes	25	20	5
ko00030	Pentose phosphate pathway	2.93229	yes	75	57	18
ko00627	Aminobenzoate degradation	2.926	yes	59	48	11
ko00660	C5-Branched dibasic acid metabolism	2.83361	yes	21	14	7
ko01220	Degradation of aromatic compounds	2.80802	yes	96	72	24
ko00540	Lipopolysaccharide biosynthesis	2.76977	yes	60	42	18
ko00522	Biosynthesis of 12-, 14- and 16-membered macrolides	2.72216	yes	4	4	0
ko00907	Pinene, camphor and geraniol degradation	2.67361	yes	18	17	1
ko00640	Propanoate metabolism	2.66167	yes	86	60	26
ko01054	Nonribosomal peptide structures	2.64423	yes	32	27	5
ko03010	Ribosome	2.64329	yes	134	89	45
ko00040	Pentose and glucuronate interconversions	2.59919	yes	77	50	27
ko00525	Acarbose and validamycin biosynthesis	2.59681	yes	10	8	2
ko04112	Cell cycle - Caulobacter	2.46502	yes	28	22	6
ko00550	Peptidoglycan biosynthesis	2.44117	yes	52	38	14
ko01503	Cationic antimicrobial peptide (CAMP) resistance	2.43375	yes	49	36	13
ko00970	Aminoacyl-tRNA biosynthesis	2.38944	yes	40	28	12
ko04614	Renin-angiotensin system	2.31137	yes	10	8	2
ko00260	Glycine, serine and threonine metabolism	2.2823	yes	94	64	30
ko00620	Pyruvate metabolism	2.22692	yes	120	86	34
ko00280	Valine, leucine and isoleucine degradation	2.17506	yes	59	43	16
ko01052	Type I polyketide structures	2.12051	yes	32	24	8
ko00240	Pyrimidine metabolism	2.0729	yes	96	65	31
ko05415	Diabetic cardiomyopathy	2.04741	yes	65	40	25
ko01212	Fatty acid metabolism	2.04036	yes	58	41	17
ko00562	Inositol phosphate metabolism	1.97598	yes	59	35	24
ko01059	Biosynthesis of enediyne antibiotics	1.96265	yes	21	18	3
ko00600	Sphingolipid metabolism	1.95131	yes	29	21	8
ko00564	Glycerophospholipid metabolism	1.92026	yes	92	60	32
ko00680	Methane metabolism	1.91814	yes	173	120	53
ko00720	Carbon fixation pathways in prokaryotes	1.91797	yes	91	62	29
ko00190	Oxidative phosphorylation	1.91533	yes	136	93	43
ko02025	Biofilm formation - Pseudomonas aeruginosa	1.90354	yes	68	46	22
ko00300	Lysine biosynthesis	1.89152	yes	41	29	12
ko00524	Neomycin, kanamycin and gentamicin biosynthesis	1.86109	yes	6	4	2
ko00981	Insect hormone biosynthesis	1.84971	yes	5	4	1
ko00270	Cysteine and methionine metabolism	1.77987	yes	95	57	38
ko03060	Protein export	1.77337	yes	32	22	10
ko03440	Homologous recombination	1.75866	yes	49	34	15
ko00361	Chlorocyclohexane and chlorobenzene degradation	1.74926	yes	18	15	3
ko00642	Ethylbenzene degradation	1.74413	yes	5	4	1
ko00670	One carbon pool by folate	1.67782	yes	28	18	10
ko00541	O-Antigen nucleotide sugar biosynthesis	1.65785	yes	76	51	25
ko05169	Epstein-Barr virus infection	-1.66033	yes	68	32	36
ko04145	Phagosome	-1.66273	yes	55	25	30
ko05032	Morphine addiction	-1.67255	yes	20	5	15
ko04540	Gap junction	-1.67296	yes	31	9	22
ko04520	Adherens junction	-1.68097	yes	26	13	13
ko04913	Ovarian steroidogenesis	-1.68834	yes	15	3	12
ko05167	Kaposi sarcoma-associated herpesvirus infection	-1.70849	yes	58	26	32
ko05162	Measles	-1.73385	yes	44	18	26
ko04114	Oocyte meiosis	-1.74629	yes	52	25	27
ko05211	Renal cell carcinoma	-1.77472	yes	28	11	17
ko04670	Leukocyte transendothelial migration	-1.77784	yes	31	12	19
ko03022	Basal transcription factors	-1.81791	yes	16	4	12
ko04975	Fat digestion and absorption	-1.82037	yes	13	4	9
ko05120	Epithelial cell signaling in Helicobacter pylori infection	-1.82726	yes	29	11	18
ko04620	Toll-like receptor signaling pathway	-1.82829	yes	27	12	15
ko01230	Biosynthesis of amino acids	-1.83896	yes	211	101	110
ko02040	Flagellar assembly	-1.86539	yes	53	18	35
ko05203	Viral carcinogenesis	-1.87305	yes	72	32	40
ko04064	NF-kappa B signaling pathway	-1.882	yes	27	8	19
ko04744	Phototransduction	-1.88477	yes	7	1	6
ko04730	Long-term depression	-1.9159	yes	24	7	17
ko05168	Herpes simplex virus 1 infection	-1.93682	yes	55	24	31
ko04658	Th1 and Th2 cell differentiation	-1.94272	yes	19	6	13
ko05206	MicroRNAs in cancer	-1.97506	yes	53	19	34
ko05216	Thyroid cancer	-1.97792	yes	9	2	7
ko01521	EGFR tyrosine kinase inhibitor resistance	-1.9865	yes	27	5	22
ko01240	Biosynthesis of cofactors	-2.00539	yes	329	179	150
ko05163	Human cytomegalovirus infection	-2.01105	yes	62	24	38
ko04022	cGMP-PKG signaling pathway	-2.01142	yes	46	18	28
ko05321	Inflammatory bowel disease	-2.0123	yes	12	2	10
ko04330	Notch signaling pathway	-2.01699	yes	14	6	8
ko04722	Neurotrophin signaling pathway	-2.04419	yes	34	12	22
ko05235	PD-L1 expression and PD-1 checkpoint pathway in cancer	-2.04445	yes	32	9	23
ko05202	Transcriptional misregulation in cancer	-2.05376	yes	37	11	26
ko04977	Vitamin digestion and absorption	-2.05385	yes	8	1	7
ko05224	Breast cancer	-2.05934	yes	38	13	25
ko04659	Th17 cell differentiation	-2.06198	yes	20	7	13
ko05132	Salmonella infection	-2.07106	yes	91	42	49
ko04666	Fc gamma R-mediated phagocytosis	-2.0912	yes	39	14	25
ko05215	Prostate cancer	-2.10106	yes	29	10	19
ko04150	mTOR signaling pathway	-2.11273	yes	59	20	39
ko04218	Cellular senescence	-2.13218	yes	61	26	35
ko04020	Calcium signaling pathway	-2.13887	yes	65	23	42
ko04914	Progesterone-mediated oocyte maturation	-2.13948	yes	39	14	25
ko05152	Tuberculosis	-2.14345	yes	63	26	37
ko05134	Legionellosis	-2.15264	yes	29	8	21
ko04926	Relaxin signaling pathway	-2.16094	yes	31	8	23
ko00400	Phenylalanine, tyrosine and tryptophan biosynthesis	-2.1645	yes	58	29	29
ko04350	TGF-beta signaling pathway	-2.16626	yes	24	9	15
ko04621	NOD-like receptor signaling pathway	-2.1859	yes	55	25	30
ko00542	O-Antigen repeat unit biosynthesis	-2.18943	yes	29	13	16
ko05323	Rheumatoid arthritis	-2.19342	yes	28	6	22
ko05170	Human immunodeficiency virus 1 infection	-2.2034	yes	78	31	47
ko04010	MAPK signaling pathway	-2.21518	yes	81	34	47
ko05144	Malaria	-2.22609	yes	13	1	12
ko03082	ATP-dependent chromatin remodeling	-2.22772	yes	41	15	26
ko01522	Endocrine resistance	-2.2415	yes	31	10	21
ko04072	Phospholipase D signaling pathway	-2.24624	yes	47	13	34
ko04024	cAMP signaling pathway	-2.26983	yes	55	22	33
ko04630	JAK-STAT signaling pathway	-2.29557	yes	25	6	19
ko04512	ECM-receptor interaction	-2.31059	yes	22	6	16
ko00571	Lipoarabinomannan (LAM) biosynthesis	-2.32402	yes	13	3	10
ko05130	Pathogenic Escherichia coli infection	-2.38	yes	62	28	34
ko04144	Endocytosis	-2.38231	yes	84	33	51
ko00572	Arabinogalactan biosynthesis - Mycobacterium	-2.3977	yes	11	2	9
ko04918	Thyroid hormone synthesis	-2.40476	yes	27	9	18
ko05131	Shigellosis	-2.41124	yes	99	47	52
ko05207	Chemical carcinogenesis - receptor activation	-2.44932	yes	50	16	34
ko05140	Leishmaniasis	-2.46033	yes	23	7	16
ko05205	Proteoglycans in cancer	-2.46842	yes	59	20	39
ko04966	Collecting duct acid secretion	-2.50192	yes	13	3	10
ko03013	Nucleocytoplasmic transport	-2.51782	yes	42	12	30
ko00290	Valine, leucine and isoleucine biosynthesis	-2.54167	yes	16	2	14
ko04660	T cell receptor signaling pathway	-2.56218	yes	43	15	28
ko03250	Viral life cycle - HIV-1	-2.57451	yes	22	5	17
ko04062	Chemokine signaling pathway	-2.62836	yes	38	9	29
ko00512	Mucin type O-glycan biosynthesis	-2.62904	yes	6	1	5
ko04013	MAPK signaling pathway - fly	-2.65954	yes	28	10	18
ko04623	Cytosolic DNA-sensing pathway	-2.6735	yes	21	7	14
ko04211	Longevity regulating pathway	-2.69963	yes	34	9	25
ko04810	Regulation of actin cytoskeleton	-2.72324	yes	68	26	42
ko04080	Neuroactive ligand-receptor interaction	-2.73197	yes	43	10	33
ko04514	Cell adhesion molecules	-2.78898	yes	25	5	20
ko04110	Cell cycle	-2.79941	yes	76	33	43
ko04668	TNF signaling pathway	-2.8013	yes	30	11	19
ko00791	Atrazine degradation	-2.82161	yes	11	1	10
ko05100	Bacterial invasion of epithelial cells	-2.84126	yes	32	9	23
ko05150	Staphylococcus aureus infection	-2.8429	yes	30	6	24
ko05200	Pathways in cancer	-2.84916	yes	133	52	81
ko00500	Starch and sucrose metabolism	-2.85915	yes	91	41	50
ko00633	Nitrotoluene degradation	-2.88997	yes	16	7	9
ko05145	Toxoplasmosis	-3.08191	yes	31	9	22
ko02060	Phosphotransferase system (PTS)	-3.09771	yes	65	30	35
ko04015	Rap1 signaling pathway	-3.20121	yes	61	15	46
ko04510	Focal adhesion	-3.25215	yes	56	19	37
ko04061	Viral protein interaction with cytokine and cytokine receptor	-3.27145	yes	5	0	5
ko04151	PI3K-Akt signaling pathway	-3.49174	yes	92	32	60
ko05135	Yersinia infection	-3.49481	yes	51	17	34
ko05166	Human T-cell leukemia virus 1 infection	-3.54673	yes	70	21	49
ko02010	ABC transporters	-3.82267	yes	455	232	223
ko05165	Human papillomavirus infection	-3.86862	yes	94	31	63
ko00860	Porphyrin metabolism	-4.00723	yes	101	44	57
ko04550	Signaling pathways regulating pluripotency of stem cells	-4.11411	yes	32	6	26
ko04060	Cytokine-cytokine receptor interaction	-4.91036	yes	34	4	30
KO number: number of enriched genes in the function; up number: number of upregulated genes; down number: number of downregulated genes.
