# Supplementary material for: Comparative metagenomic analysis of gut microbiomes in Yunnan ponies and Dutch warmblood horses
Source: Front Microbiol. 2026 Jun 5;17:1807081. doi: 10.3389/fmicb.2026.1807081 (PMC13279432; doi:10.3389/fmicb.2026.1807081)
Supplement: Supplementary file 5 [file Table_5.xlsx]

## Sheet: Table S5
Table S5. Annotation (ARO ID, gene name, description, gene family, drug class, antibiotic class, resistance mechanism) and abundance of 891 antibiotic resistance genes (ARGs) in 14 fecal samples (9 Yunnan pony, 5 Dutch Warmblood horse).
#ARO	Aro name	Description	AMR Gene Family	Drug Class	Antibiotic class	Resistance Mechanism	QL_002	BL_w3	QL_03	BL_w04	QL_04	BL_021w	BL_5	QL_05	BL_071w	BL_051	BL_031	QL_008	BL_061	BL_w1
ARO:3000005	vanD	VanD is a D-Ala-D-Ala ligase homolog similar to VanA, and can synthesize D-Ala-D-Lac, an alternative substrate for peptidoglycan synthesis that reduces vancomycin binding affinity. It is associated with both vancomycin and teicoplanin resistance.	glycopeptide resistance gene cluster;van ligase	glycopeptide antibiotic	Glycopeptide	antibiotic target alteration	21.9155	28.3749	37.817	16.9558	15.6611	20.4592	45.2719	36.329	16.323	42.1536	32.1149	24.9029	24.7708	24.2808
ARO:3000010	vanA	VanA is a D-Ala-D-Ala ligase homolog that synthesizes D-Ala-D-Lac, an alternative substrate for peptidoglycan synthesis that reduces vancomycin binding affinity. It has been isolated from VREs. It is associated with both vancomycin and teicoplanin resistance.	glycopeptide resistance gene cluster;van ligase	glycopeptide antibiotic	Glycopeptide	antibiotic target alteration	20.7369	2.9006	9.72373	1.90896	9.81784	11.0596	14.6519	5.7747	13.5934	27.4204	10.2324	14.4503	8.74895	12.9101
ARO:3000013	vanB	VanB is a D-Ala-D-Ala ligase homolog similar to VanA, and can synthesize D-Ala-D-Lac, an alternative substrate for peptidoglycan synthesis that reduces vancomycin binding affinity. It has been isolated from VREs. It is associated with vancomycin resistance, but not teicoplanin resistance.	glycopeptide resistance gene cluster;van ligase	glycopeptide antibiotic	Glycopeptide	antibiotic target alteration	74.033	18.4002	16.6908	11.1159	10.2974	8.81945	30.6443	7.07786	28.3517	21.3691	18.5565	9.95861	12.4404	13.4672
ARO:3000024	patA	PatA is an ABC transporter of Streptococcus pneumoniae that interacts with PatB to confer fluoroquinolone resistance.	ATP-binding cassette (ABC) antibiotic efflux pump	fluoroquinolone antibiotic	Fluoroquinolone	antibiotic efflux	489.052	614.69	545.468	455.235	363.254	444.31	450.469	540.082	415.254	386.14	457.051	562.353	427.968	395.324
ARO:3000025	patB	PatB is an ABC transporter of Streptococcus pneumoniae that interacts with PatA to confer fluoroquinolone resistance..	ATP-binding cassette (ABC) antibiotic efflux pump	fluoroquinolone antibiotic	Fluoroquinolone	antibiotic efflux	333.887	610.458	446.955	238.367	220.343	357.712	359.081	415.183	372.576	333.009	400.103	375.456	339.429	382.057
ARO:3000026	mepA	MepA is an efflux protein regulated by MepR and part of the MepRAB cluster. Its presence in Staphylococcus aureus led to multidrug resistance, while it has also been shown to decrease tigecycline susceptibility.	multidrug and toxic compound extrusion (MATE) transporter	glycylcycline;tetracycline antibiotic	Multidrug	antibiotic efflux	43.2677	68.1667	51.6021	26.5833	54.8672	32.0573	42.7667	43.9114	23.0769	28.1375	55.9362	66.1659	41.4182	37.7709
ARO:3000027	emrA	EmrA is a membrane fusion protein, providing an efflux pathway with EmrB and TolC between the inner and outer membranes of E. coli, a Gram-negative bacterium.	major facilitator superfamily (MFS) antibiotic efflux pump	fluoroquinolone antibiotic	Fluoroquinolone	antibiotic efflux	9.86239	2.3684	1.19855	2.75361	16.8895	16.0333	2.74285	1.91902	10.4154	1.11522	5.53974	19.5816	8.74511	3.20932
ARO:3000074	emrB	emrB is a translocase in the emrB -TolC efflux protein in E. coli. It recognizes substrates including carbonyl cyanide m-chlorophenylhydrazone (CCCP), nalidixic acid, and thioloactomycin.	major facilitator superfamily (MFS) antibiotic efflux pump	fluoroquinolone antibiotic	Fluoroquinolone	antibiotic efflux	5.89146	5.95499	1.44692	38.6976	11.276	2.29117	4.79554	2.09918	2.45947	3.79758	11.4448	1.64771	3.96016	4.60616
ARO:3000118	vgaB	Vga(B) is an ABC-F protein expressed in staphylococci that confers resistance to streptogramin A antibiotics and related compounds. It is associated with plasmid DNA.	ABC-F ATP-binding cassette ribosomal protection protein	lincosamide antibiotic;macrolide antibiotic;oxazolidinone antibiotic;phenicol antibiotic;pleuromutilin antibiotic;streptogramin antibiotic;tetracycline antibiotic	Multidrug	antibiotic target protection	41.5472	52.0568	53.3369	17.5342	26.2243	49.248	54.8068	46.9235	31.4069	34.757	47.9274	31.1861	39.3666	21.0632
ARO:3000124	mecI	mecI acts as a repressor of transcription of the mecA/mecR1/mecI operon.	methicillin resistant PBP2	carbapenem;cephalosporin;cephamycin;monobactam;penam	Multidrug	antibiotic target replacement	29.3045	76.5313	39.7319	47.2473	25.6257	93.4844	69.5142	38.6659	87.0257	47.4379	52.5429	29.6384	94.1114	57.7208
ARO:3000149	FosA	An enzyme that confers resistance to fosfomycin in Serratia marcescens by breaking the epoxide ring of the molecule. It depends on the cofactors Manganese (II) and Potassium and uses Glutathione (GSH) as the nucleophilic molecule. In Pseudomonas aeruginosa, FosA catalyzes the conjugation of glutathione to carbon-1 of fosfomycin, rendering it ineffective as an antibacterial drug.	fosfomycin thiol transferase	fosfomycin	Fosfomycin	antibiotic inactivation	0	0	0	0	0	0	0	0	0	0	0	0	0	0
ARO:3000165	tet(A)	TetA is a tetracycline efflux pump found in many species of Gram-negative bacteria.	major facilitator superfamily (MFS) antibiotic efflux pump	tetracycline antibiotic	Tetracycline	antibiotic efflux	5.94136	1.29336	0	0	0	0	0	0	0	0	0	0	0	0
ARO:3000166	tet(B)	Tet(B) is a tetracycline efflux protein expressed in many Gram-negative bacteria. It confers resistance to tetracycline, doxycycline, and minocycline, but not tigecycline.	major facilitator superfamily (MFS) antibiotic efflux pump	tetracycline antibiotic	Tetracycline	antibiotic efflux	0	0	0	0	0	0	0	0	0	0	0	0	0	0
ARO:3000167	tet(C)	Tet(C) is a tetracycline efflux pump found in many species of Gram-negative bacteria. It is typically found in plasmid DNA.	major facilitator superfamily (MFS) antibiotic efflux pump	tetracycline antibiotic	Tetracycline	antibiotic efflux	3.41035	0	2.36561	1.65588	0.183531	0.274097	0	0.16642	0	0	0	0	0	0
ARO:3000174	tet(G)	TetG is a tetracycline efflux protein found in Gram-negative bacteria. The encoding gene is found in both chromosomal and plasmid DNA where it is frequently linked to the floR, sul1, and cmlA9 genes which encode proteins that can confer florfenicol/chloramphenicol, sulfamethoxazole, and chloramphenicol resistance, respectively.	major facilitator superfamily (MFS) antibiotic efflux pump	tetracycline antibiotic	Tetracycline	antibiotic efflux	0.402754	0	0	0	0	0	0	0	0	0	0	0	0	0
ARO:3000175	tet(H)	TetH is a tetracycline efflux protein expressed in Gram-negative bacteria (Actinobacillus, Acinetobacter, Gallibacterium, Histophilus, Mannheimia, Moraxella, Pasteurella, and Psychrobacter). Its gene is linked to the resistance genes sul2, and strAB, which confer resistance to sulfamethoxazole and streptomycin, respectively.	major facilitator superfamily (MFS) antibiotic efflux pump	tetracycline antibiotic	Tetracycline	antibiotic efflux	0	0	1.55757	0.32881	0	0	0	0	0	0	0	0	0	0
ARO:3000177	tet(J)	TetJ is a tetracycline efflux protein expressed in Gram-negative bacteria (Escherichia, Morganella, and Proteus).	major facilitator superfamily (MFS) antibiotic efflux pump	tetracycline antibiotic	Tetracycline	antibiotic efflux	0	0	0	0	0	0	0	0	0	0	0	0	0	0
ARO:3000178	tet(K)	TetK is a tetracycline efflux protein found in both Gram-negative (Haemophilus and Gallibacterium) and Gram-positive (many species, including mycobacteria) bacteria.	major facilitator superfamily (MFS) antibiotic efflux pump	tetracycline antibiotic	Tetracycline	antibiotic efflux	0.046367	1.74119	0	0	0	0	0	0	0	0	0.435622	0.493253	0.283893	1.42131
ARO:3000179	tet(L)	TetL is a tetracycline efflux protein found in many species of Gram-negative and Gram-positive bacteria.	major facilitator superfamily (MFS) antibiotic efflux pump	tetracycline antibiotic	Tetracycline	antibiotic efflux	0	0	0	0.859635	0	0	0.0782436	0	0.14262	0	3.10424	0	0.0816425	0
ARO:3000180	tetA(P)	TetA(P) is a inner membrane tetracycline efflux protein found on the same operon as the ribosomal protection protein TetB(P). It is found in Clostridium, a Gram-positive bacterium.	major facilitator superfamily (MFS) antibiotic efflux pump	tetracycline antibiotic	Tetracycline	antibiotic efflux	0.597876	0.503023	2.79328	0.477779	1.41073	3.08628	0.7451	0.767882	2.37659	0.64172	0.476752	0.231981	1.91359	0.761643
ARO:3000181	tet(V)	TetV is a tetracycline efflux protein that has been found in Mycolicibacterium smegmatis and Mycolicibacterium fortuitum.	major facilitator superfamily (MFS) antibiotic efflux pump	tetracycline antibiotic	Tetracycline	antibiotic efflux	0	0	0	0.657621	0	0	0	0	0	0	4.61836	0	0	0.0722598
ARO:3000183	tet(Z)	TetZ is a tetracycline efflux protein found in Gram-positive bacteria (Corynebacterium and Lactobacillus). It is associated with plasmid DNA.	major facilitator superfamily (MFS) antibiotic efflux pump	tetracycline antibiotic	Tetracycline	antibiotic efflux	0	0	0	4.11213	0	0	0	0	0	0	0	0	0	0
ARO:3000186	tetM	TetM is a ribosomal protection protein that confers tetracycline resistance. It is found on transposable DNA elements and its horizontal transfer between bacterial species has been documented.	tetracycline-resistant ribosomal protection protein	tetracycline antibiotic	Tetracycline	antibiotic target protection	55.7024	90.7152	78.3836	49.3978	96.0056	86.305	60.5818	99.4078	65.4849	49.8553	60.5194	62.7957	70.0242	59.0132
ARO:3000190	tetO	TetO is a ribosomal protection protein. It is associated with conjugative plasmids.	tetracycline-resistant ribosomal protection protein	tetracycline antibiotic	Tetracycline	antibiotic target protection	61.4227	45.214	50.9059	23.8086	14.684	39.0215	28.8408	38.9039	37.0038	31.5989	46.768	28.9892	32.1555	20.7026
ARO:3000191	tetQ	TetQ is a ribosomal protection protein. Its gene is associated with a conjugative transposon and has been found in both Gram-positive and Gram-negative bacteria.	tetracycline-resistant ribosomal protection protein	tetracycline antibiotic	Tetracycline	antibiotic target protection	73.6096	82.8191	123.031	62.7963	107.129	115.792	93.5145	95.3605	104.885	89.82	130.045	80.4454	98.7696	68.9592
ARO:3000192	tetS	Tet(S) is a ribosomal protection protein found in Gram-positive and Gram-negative strains. It is similar to tet(M) and tet(O).	tetracycline-resistant ribosomal protection protein	tetracycline antibiotic	Tetracycline	antibiotic target protection	66.5653	84.5741	59.954	59.1457	52.6635	108.127	86.413	74.4906	71.5629	65.9724	49.824	75.3108	97.7091	73.2362
ARO:3000193	tetT	Tet(T) is a ribosomal protection protein of streptococci. It is similar to Tet(Q).	tetracycline-resistant ribosomal protection protein	tetracycline antibiotic	Tetracycline	antibiotic target protection	235.272	317.163	309.561	176.837	220.685	264.598	302.784	320.376	281.762	288.532	277.123	295.217	254.217	303.848
ARO:3000194	tetW	TetW is a ribosomal protection protein. It is associated with both conjugative and non conjugative DNA and has been found strains of Clostridioides difficile.	tetracycline-resistant ribosomal protection protein	tetracycline antibiotic	Tetracycline	antibiotic target protection	112.205	141.177	153.445	138.639	79.0844	97.4044	100.813	157.241	83.8251	152.094	141.255	135.247	90.3395	121.774
ARO:3000195	tetB(P)	TetB(P) is a tetracycline ribosomal protection protein found on the same operon as tetA(P), a tetracycline efflux protein.	tetracycline-resistant ribosomal protection protein	tetracycline antibiotic	Tetracycline	antibiotic target protection	257.43	285.642	264.643	258.049	230.106	267.333	294.947	360.975	279.009	226.53	248.358	245.745	252.704	223.983
ARO:3000196	tet32	Tet32 is a tetracycline resistance gene similar to Tet(O), and binds to the ribosome to confer tetracycline resistance as a ribosomal protection protein.	tetracycline-resistant ribosomal protection protein	tetracycline antibiotic	Tetracycline	antibiotic target protection	44.095	62.9712	76.248	36.5989	30.8577	47.8134	53.2136	66.7726	45.6167	67.133	56.6706	42.1151	44.7747	44.2795
ARO:3000197	tet36	Tet36 is a tetracycline resistance gene found in Bacteroides similar to Tet(Q), and binds to the ribosome to confer antibiotic resistance as a ribosomal protection protein.	tetracycline-resistant ribosomal protection protein	tetracycline antibiotic	Tetracycline	antibiotic target protection	47.2367	45.856	54.4037	40.5779	35.8061	54.5932	41.7419	50.4068	41.6731	47.0233	47.291	140.37	46.1885	50.062
ARO:3000198	FosX	FosX is an enzyme used to confer resistance to fosfomycin. It's dependent on the cofactor, manganese (II), and uses water to generate a vicinal diol.	fosfomycin thiol transferase	fosfomycin	Fosfomycin	antibiotic inactivation	0.219277	0	0	0	0	0	0	0	0	0	0	0	0	0
ARO:3000205	tetX	TetX is a flavin-dependent monooxygenase conferring resistance to tetracycline antibiotics. TetX hydroxylates position 11a of the tetraketide group thus inactivating the antibiotic.	tetracycline inactivation enzyme	glycylcycline;tetracycline antibiotic	Tetracycline	antibiotic inactivation	5.77616	2.03617	1.35145	12.4063	1.12535	1.90515	2.52092	0.403348	0.285359	1.46772	1.42649	8.88893	2.2215	7.44365
ARO:3000206	emrK	emrK is a membrane fusion protein that is a homolog of EmrA. Together with the inner membrane transporter EmrY and the outer membrane channel TolC, it mediates multidrug efflux.	major facilitator superfamily (MFS) antibiotic efflux pump	tetracycline antibiotic	Multidrug	antibiotic efflux	0	3.5265	0.101503	5.86482	120.614	5.80785	3.3782	0.983115	0.479931	5.71382	4.65787	2.00862	2.39489	0
ARO:3000215	mecR1	mecR1 is a transmembrane spanning and signal transducing protein which in response to interaction with beta-lactam antibiotics results in upregulation of the mecA/mecR1/mecI operon.	methicillin resistant PBP2	carbapenem;cephalosporin;cephamycin;monobactam;penam	Beta-lactam	antibiotic target replacement	1.75084	0.831435	5.97343	0.908212	2.28261	8.5398	6.78077	2.72704	6.4383	3.73947	4.50412	1.00176	4.70326	7.86528
ARO:3000216	acrB	Protein subunit of AcrA-AcrB-TolC multidrug efflux complex. AcrB functions as a herterotrimer which forms the inner membrane component and is primarily responsible for substrate recognition and energy transduction by acting as a drug/proton antiporter.	resistance-nodulation-cell division (RND) antibiotic efflux pump	cephalosporin;fluoroquinolone antibiotic;glycylcycline;penam;phenicol antibiotic;rifamycin antibiotic;tetracycline antibiotic;triclosan	Multidrug	antibiotic efflux	28.972	6.62285	14.8786	26.8046	20.9311	7.93642	15.1148	12.4904	13.8335	13.6373	15.5239	21.1131	13.3835	10.2569
ARO:3000217	blaR1	blaR1 is a transmembrane spanning and signal transducing protein which in response to interaction with beta-lactam antibiotics results in upregulation of the blaZ/blaR1/blaI operon.	blaZ beta-lactamase	penam	Beta-lactam	antibiotic inactivation	6.97781	4.60327	4.87244	5.3279	3.53624	12.4271	2.09709	4.60409	8.64798	4.47543	13.6757	3.72923	9.64547	23.4959
ARO:3000237	TolC	TolC is a protein subunit of many multidrug efflux complexes in Gram negative bacteria. It is an outer membrane efflux protein and is constitutively open. Regulation of efflux activity is often at its periplasmic entrance by other components of the efflux complex.	ATP-binding cassette (ABC) antibiotic efflux pump;major facilitator superfamily (MFS) antibiotic efflux pump;resistance-nodulation-cell division (RND) antibiotic efflux pump	aminocoumarin antibiotic;aminoglycoside antibiotic;carbapenem;cephalosporin;cephamycin;fluoroquinolone antibiotic;glycylcycline;macrolide antibiotic;penam;penem;peptide antibiotic;phenicol antibiotic;rifamycin antibiotic;tetracycline antibiotic;triclosan	Multidrug	antibiotic efflux	5.75726	3.61127	0.0765767	12.8075	17.2229	0.44272	1.37528	0.468268	5.24991	0.19075	5.76183	0.172247	1.01275	3.46287
ARO:3000245	RbpA	RNA-polymerase binding protein which confers resistance to rifampin.	RbpA bacterial RNA polymerase-binding protein	rifamycin antibiotic	Rifamycin	antibiotic target protection	0.937172	0	0	30.4941	0.981185	0	0	0	0	0	0	0	0.398658	0
ARO:3000250	ErmC	ErmC is a methyltransferase that catalyzes the methylation of A2058 of the 23S ribosomal RNA in two steps. Expression of ErmC is inducible by erythromycin. The leader peptide causes attenuation of the mRNA and stabilizes the structure preventing further translation. When erythromycin is present, it binds the leader peptide causing a change in conformation allowing for the expression of ErmC.	Erm 23S ribosomal RNA methyltransferase	lincosamide antibiotic;macrolide antibiotic;streptogramin antibiotic	MLS	antibiotic target alteration	16.226	0.595943	0.743236	3.99446	1.69116	0.297652	1.37171	3.07228	0.909203	0.742844	1.7067	0	0	3.15964
ARO:3000251	msrA	MsrA is an ABC-F subfamily ribosomal protection protein expressed in Staphylococcus species which confers resistance to erythromycin and streptogramin B antibiotics through antibiotic target protection mechanisms. It is associated with plasmid DNA.	ABC-F ATP-binding cassette ribosomal protection protein	lincosamide antibiotic;macrolide antibiotic;oxazolidinone antibiotic;phenicol antibiotic;pleuromutilin antibiotic;streptogramin antibiotic;tetracycline antibiotic	Multidrug	antibiotic target protection	2.89557	6.13568	8.34149	3.69345	7.42414	6.10322	8.00695	1.04085	4.43969	11.0823	12.0328	5.47581	5.38032	9.73686
ARO:3000254	emrY	emrY is a multidrug transport that moves substrates across the inner membrane of the Gram-negative E. coli. It is a homolog of emrB.	major facilitator superfamily (MFS) antibiotic efflux pump	tetracycline antibiotic	Multidrug	antibiotic efflux	1.97779	5.33642	13.3596	25.3144	21.6066	0.707392	0.0789314	6.0565	3.8774	0.537962	13.2279	4.43632	1.70983	0.945789
ARO:3000263	marA	In the presence of antibiotic stress, E. coli overexpresses the global activator protein MarA, which besides inducing MDR efflux pump AcrAB, also down- regulates synthesis of the porin OmpF.	General Bacterial Porin with reduced permeability to beta-lactams;resistance-nodulation-cell division (RND) antibiotic efflux pump	carbapenem;cephalosporin;cephamycin;fluoroquinolone antibiotic;glycylcycline;monobactam;penam;penem;phenicol antibiotic;rifamycin antibiotic;tetracycline antibiotic;triclosan	Multidrug	antibiotic efflux;reduced permeability to antibiotic	35.1909	74.1621	41.8603	31.6188	59.5736	18.6338	13.5405	27.6164	20.3473	23.4739	21.7798	50.9952	15.1802	27.541
ARO:3000300	lsaA	LsaA is an ABC-F subfamily protein expressed in Enterococcus faecalis. It confers resistance to clindamycin, quinupristin-dalfopristin, and dalfopristin.	ABC-F ATP-binding cassette ribosomal protection protein	lincosamide antibiotic;macrolide antibiotic;oxazolidinone antibiotic;phenicol antibiotic;pleuromutilin antibiotic;streptogramin antibiotic;tetracycline antibiotic	Multidrug	antibiotic target protection	13.0463	28.5775	35.8395	26.2566	18.9166	10.5353	29.629	37.1963	29.3038	14.7631	22.4953	7.20212	17.8808	23.4724
ARO:3000318	mphB	The mphB gene encodes for MPH(2')-II. This enzymes phosphorylates 14-membered and 16-membered macrolides. It phosphorylates macrolides in GTP- dependent manner at 2'-OH hydroxyl of desosamine sugar of macrolides.	macrolide phosphotransferase (MPH)	macrolide antibiotic	MLS	antibiotic inactivation	0	5.54373	0	4.30622	23.7216	0	0	0.3377	0	0	2.39235	0	0	0
ARO:3000319	mphC	The mphC gene was identified from Staphylococcus aureus. This gene shows similarity to mphB gene from Escherchia coli.	macrolide phosphotransferase (MPH)	macrolide antibiotic	MLS	antibiotic inactivation	0	0	0	0	0	0	0	0	0	0	1.99279	0	0	0
ARO:3000326	ErmE	ErmE is a methyltransferase found in the erythromycin producer Saccharopolyspora erythraea. Like other Erm enzymes, it catalyzes the methylation of A2058 of the 23S ribosomal RNA. The gene is found within the erythromycin biosynthetic cluster and is responsible for self-resistance.	Erm 23S ribosomal RNA methyltransferase	lincosamide antibiotic;macrolide antibiotic;streptogramin antibiotic	MLS	antibiotic target alteration	105.618	59.7688	68.8659	43.1832	82.6382	48.8327	49.7374	57.5382	45.4158	29.3972	42.4999	41.0735	55.3684	38.8465
ARO:3000347	ErmA	ErmA confers the MLSb phenotype. Similar to ErmC, Expression of ErmA is inducible by erythromycin. The leader peptide causes attenuation of the mRNA and stabilizes the structure preventing further translation. When erythromycin is present, it binds the leader peptide causing a change in conformation allowing for the expression of ErmA.	Erm 23S ribosomal RNA methyltransferase	lincosamide antibiotic;macrolide antibiotic;streptogramin antibiotic	MLS	antibiotic target alteration	2.96861	3.02859	1.39397	0	0.219921	0	3.42206	1.64819	0	5.19812	0.791255	15.9244	3.05375	1.9377
ARO:3000361	EreA	EreA is an erythromycin esterase that hydrolyses the drug's lactone ring.	macrolide esterase	macrolide antibiotic	MLS	antibiotic inactivation	1.31548	0.70197	0	0	0	2.00581	0.22033	0.537964	0	0	0.224138	0	0.459802	0
ARO:3000363	EreB	EreB is an erythromycin esterase-like protein that hydrolyses the drug's lactone ring.	macrolide esterase	macrolide antibiotic	MLS	antibiotic inactivation	0	0	0.244901	0	0.240668	0.0898573	0.762321	2.07319	0	0	0	0	0.353527	0
ARO:3000368	vanC	VanC is a D-Ala-D-Ala ligase homolog that synthesizes D-Ala-D-Ser, an alternative substrate for peptidoglycan synthesis that reduces vancomycin binding affinity. It is specific to Enterococcus gallinarum and E. casseliflavus, providing intrinsic resistance.	glycopeptide resistance gene cluster;van ligase	glycopeptide antibiotic	Glycopeptide	antibiotic target alteration	12.1429	2.74909	6.03354	8.71807	10.2485	2.81859	3.30044	1.86209	1.46943	2.51585	4.77618	1.25387	4.65894	7.25179
ARO:3000375	ErmB	ErmB confers the MLSb phenotype. Similar to ErmC, expression of ErmB is inducible by erythromycin. The leader peptide causes attenuation of the mRNA and stabilizes the structure preventing further translation. When erythromycin is present, it binds the leader peptide causing a change in conformation allowing for the expression of ErmB.	Erm 23S ribosomal RNA methyltransferase	lincosamide antibiotic;macrolide antibiotic;streptogramin antibiotic	MLS	antibiotic target alteration	3.33164	6.58539	4.52514	6.22415	4.30035	8.02309	9.30393	3.82574	11.1736	6.09292	8.78922	3.58106	4.26214	3.11956
ARO:3000377	MexA	MexA is the membrane fusion protein of the MexAB-OprM multidrug efflux complex.	resistance-nodulation-cell division (RND) antibiotic efflux pump	aminocoumarin antibiotic;carbapenem;cephalosporin;cephamycin;diaminopyrimidine antibiotic;fluoroquinolone antibiotic;macrolide antibiotic;monobactam;penam;penem;peptide antibiotic;phenicol antibiotic;sulfonamide antibiotic;tetracycline antibiotic	Multidrug	antibiotic efflux	10.7147	5.46766	6.64389	6.65856	57.483	10.1876	7.46135	24.9751	13.2499	4.41078	10.8147	7.74162	16.1456	16.2563
ARO:3000378	MexB	MexB is the inner membrane multidrug exporter of the efflux complex MexAB-OprM.	resistance-nodulation-cell division (RND) antibiotic efflux pump	aminocoumarin antibiotic;carbapenem;cephalosporin;cephamycin;diaminopyrimidine antibiotic;fluoroquinolone antibiotic;macrolide antibiotic;monobactam;penam;penem;peptide antibiotic;phenicol antibiotic;sulfonamide antibiotic;tetracycline antibiotic	Multidrug	antibiotic efflux	25.7218	11.9043	15.8672	29.5106	24.1627	15.7614	17.0735	23.506	11.8165	18.7223	34.6066	29.098	22.0497	14.2933
ARO:3000379	OprM	OprM is an outer membrane factor protein found in Pseudomonas aeruginosa and Burkholderia vietnamiensis. It is part of the MexAB-OprM, MexVW-OprM, MexXY-OprM and the AmrAB-OprM complex.	resistance-nodulation-cell division (RND) antibiotic efflux pump	acridine dye;aminocoumarin antibiotic;aminoglycoside antibiotic;carbapenem;cephalosporin;cephamycin;diaminopyrimidine antibiotic;fluoroquinolone antibiotic;macrolide antibiotic;monobactam;penam;penem;peptide antibiotic;phenicol antibiotic;sulfonamide antibiotic;tetracycline antibiotic	Multidrug	antibiotic efflux	42.0404	8.19051	13.8497	25.3583	53.488	7.91811	11.4392	8.77685	10.8535	13.9985	13.6115	18.4395	9.65163	40.7159
ARO:3000391	norA	NorA is a multidrug efflux pump in Staphylococcus aureus that confers resistance to fluoroquinolones and other structurally unrelated antibiotics like acriflavine. It shares 30% similarity with NorA, and is a structural homolog of Bmr of Bacillus subtilis. It is regulated by arlRS and mgrA, the latter also known as NorR.	major facilitator superfamily (MFS) antibiotic efflux pump	acridine dye;fluoroquinolone antibiotic	Multidrug	antibiotic efflux	0.289024	1.78783	0	0	0	0	0	0	0	0	0	0	0	0
ARO:3000392	Erm(37)	Erm(37) is found in Mycobacterium species and confers the MLSb phenotype. In addition to methylation of A2058 this Erm methylates adjacent adenosines (A2057 and A2059) as well.	Erm 23S ribosomal RNA methyltransferase	lincosamide antibiotic;macrolide antibiotic;streptogramin antibiotic	MLS	antibiotic target alteration	5.75019	0	0	0	0	0	0	0	0	0	0	0	0	0
ARO:3000410	sul1	Sul1 is a sulfonamide resistant dihydropteroate synthase of Gram-negative bacteria. It is linked to other resistance genes of class 1 integrons.	sulfonamide resistant sul	sulfonamide antibiotic;sulfone antibiotic	Sulfonamide	antibiotic target replacement	7.82964	3.95593	6.00576	5.60104	0.710996	3.95503	3.94076	0.622183	13.8949	0.730877	2.03648	1.78849	5.69334	6.07381
ARO:3000412	sul2	Sul2 is a sulfonamide resistant dihydropteroate synthase of Gram-negative bacteria, usually found on small plasmids.	sulfonamide resistant sul	sulfonamide antibiotic;sulfone antibiotic	Sulfonamide	antibiotic target replacement	69.5889	3.81149	36.9456	16.3	6.76866	4.04417	11.1208	17.8126	15.9958	9.80806	12.959	11.0239	10.2248	2.44417
ARO:3000413	sul3	Sul3 is a sulfonamide resistant dihydropteroate synthase similar to Sul1 and Sul2. Its resistance gene was found encoded in E. coli plasmid DNA of sulfonamide resistant isolates.	sulfonamide resistant sul	sulfonamide antibiotic;sulfone antibiotic	Sulfonamide	antibiotic target replacement	30.3684	11.0853	22.83	42.3412	15.2183	25.6622	28.6372	46.9238	17.492	43.4449	23.2253	49.1904	29.1384	29.6486
ARO:3000421	norB	NorB is a multidrug efflux pump in Staphylococcus aureus that confers resistance to fluoroquinolones and other structurally unrelated antibiotics like tetracycline. It shares 30% similarity with NorB, and is a structural homolog of Blt of Bacillus subtilis. It is regulated by mgrA, also known as NorR.	major facilitator superfamily (MFS) antibiotic efflux pump	fluoroquinolone antibiotic	Multidrug	antibiotic efflux	50.4077	6.68814	0.800726	10.3695	0	0	1.75665	0.660863	1.37527	0.319043	0.488514	0	0.610987	1.66651
ARO:3000444	rphA	The enzymatic inactivation of rifampin by phosphorylation at the 21-OH position.	rifampin phosphotransferase	rifamycin antibiotic	Rifamycin	antibiotic inactivation	9.8239	11.6823	4.84764	3.83913	0.82962	1.42096	7.77258	3.46596	1.8007	9.14567	13.3233	2.36401	4.97562	4.22611
ARO:3000448	QepA1	QepA1 is a plasmid-mediated efflux pump in E. coli, shown to contribute to fluoroquinolone resistance. It is regulated by sox genes, also known as global stress regulators.	major facilitator superfamily (MFS) antibiotic efflux pump	fluoroquinolone antibiotic	Fluoroquinolone	antibiotic efflux	0	0.582296	0.59167	0	0	0	0.306956	0	0.654626	0.308135	0.557779	0	0.374739	0.273599
ARO:3000462	mgtA	A macrolide glycosyltransferase encoded by the mgtA gene in Streptomyces lividans. This enzyme inactivates macrolides using UDP-glucose as a cofactor. Its optimal substrates are lankamycin, calcomycin, rosaramicin, methymycin, and pikromycin, while interactions with erythomycin, oldeandomycin, azithromycin, and tylosin were weaker. It is inactive against spiramycin and carbomycin. Mechanism first…	mgt macrolide glycotransferase	macrolide antibiotic	MLS	antibiotic inactivation	0	0.395237	0	0	0.264361	1.18444	0.186082	0	2.37429	0	0	1.51809	0	0.165861
ARO:3000463	gimA	A macrolide glycosyltransferase encoded by the gimA gene in Streptomyces ambofaciens, a natural producer of the macrolide antibiotic spiramycin. Chalcomycin, methymycin, tylosin, pikromycin, rosaramicin, oleandomycin, josamycin, and carbomycin are preferred substrates of gimA glycosyltransferase, while erythromycin and spiramycin have notably low binding affinities. GimA may be able to inactivate…	gimA family macrolide glycosyltransferase	macrolide antibiotic	MLS	antibiotic inactivation	14.7107	12.7833	14.0466	5.39586	6.01794	15.1135	12.0341	14.435	11.7214	15.6042	10.2181	18.8462	18.271	11.9408
ARO:3000478	tet(33)	Tet33 is a tetracycline efflux pump found in Gram-positive bacteria, including Arthrobacter and Corynebacterium.	major facilitator superfamily (MFS) antibiotic efflux pump	tetracycline antibiotic	Tetracycline	antibiotic efflux	3.10875	0	0	0.307299	0	0	0	0	0	0	0.682888	0	0	0
ARO:3000481	tet(35)	Tet35 is a tetracycline efflux pump found in the Gram-negative Vibrio and Stenotrophomonas. It is unrelated to other tet resistance genes.	ATP-binding cassette (ABC) antibiotic efflux pump	tetracycline antibiotic	Tetracycline	antibiotic efflux	220.972	355.711	345.472	166.084	123.608	224.052	254.705	310.158	239.247	226.515	263.023	244.355	247.14	213.917
ARO:3000491	acrD	AcrD is an aminoglycoside efflux pump expressed in E. coli. Its expression can be induced by indole, and is regulated by baeRS and cpxAR.	resistance-nodulation-cell division (RND) antibiotic efflux pump	aminoglycoside antibiotic	Aminoglycoside	antibiotic efflux	24.1888	17.5144	19.7577	36.1221	32.9388	17.522	24.0297	25.5734	22.7909	18.4512	23.5411	28.6712	27.417	14.3326
ARO:3000495	ErmD	ErmD confers MLSb phenotype.	Erm 23S ribosomal RNA methyltransferase	lincosamide antibiotic;macrolide antibiotic;streptogramin antibiotic	MLS	antibiotic target alteration	23.1154	51.9947	29.1574	2.77055	68.1133	19.6459	26.7734	27.9986	18.3709	28.7238	15.1137	38.8241	16.0305	6.22836
ARO:3000498	ErmF	ErmF confers the MLSb phenotype.	Erm 23S ribosomal RNA methyltransferase	lincosamide antibiotic;macrolide antibiotic;streptogramin antibiotic	MLS	antibiotic target alteration	35.486	32.0566	45.5745	46.4532	66.1896	5.30474	25.2154	47.3597	21.7463	29.2674	62.0776	16.7441	15.1545	20.7652
ARO:3000499	AcrE	AcrE is a membrane fusion protein, similar to AcrA.	resistance-nodulation-cell division (RND) antibiotic efflux pump	cephalosporin;cephamycin;fluoroquinolone antibiotic;penam	Multidrug	antibiotic efflux	7.39907	2.21562	0.935478	14.4885	17.5878	1.98045	5.29351	19.4584	4.70572	2.20829	7.90908	2.99482	6.34029	1.6464
ARO:3000501	rpoB2	Due to gene duplication, the genomes of Nocardia species include both rifampin-sensitive beta-subunit of RNA polymerase (rpoB) and rifampin-resistant beta-subunit of RNA polymerase (rpoB2) genes, with ~88% similarity between the two gene products. Expression of the rpoB2 variant results in replacement of rifampin sensitivity with rifampin resistance.	rifamycin-resistant beta-subunit of RNA polymerase (rpoB)	peptide antibiotic;rifamycin antibiotic	Multidrug	antibiotic target alteration;antibiotic target replacement	743.287	863.036	877.173	720.653	618.851	742.924	827.788	1080.99	655.688	705.918	760.207	696.432	762.036	757.466
ARO:3000502	AcrF	AcrF is a inner membrane transporter, similar to AcrB.	resistance-nodulation-cell division (RND) antibiotic efflux pump	cephalosporin;cephamycin;fluoroquinolone antibiotic;penam	Multidrug	antibiotic efflux	12.7063	10.096	6.22556	24.9427	22.6189	7.47175	12.8394	10.8237	15.9119	4.94256	11.984	5.55059	9.9485	7.50507
ARO:3000504	golS	GolS is a regulator activated by the presence of golD, and promotes the expression of the MdsABC efflux pump.	resistance-nodulation-cell division (RND) antibiotic efflux pump	carbapenem;cephalosporin;cephamycin;monobactam;penam;penem;phenicol antibiotic	Multidrug	antibiotic efflux	46.3202	136.302	52.2236	24.1406	71.2862	64.286	72.1112	34.828	62.0747	34.8313	66.8956	14.1735	57.771	40.7579
ARO:3000508	gadX	GadX is an AraC-family regulator that promotes mdtEF expression to confer multidrug resistance.	resistance-nodulation-cell division (RND) antibiotic efflux pump	fluoroquinolone antibiotic;macrolide antibiotic;penam	Multidrug	antibiotic efflux	6.66578	19.0664	7.58567	22.9307	61.0873	17.2469	10.3875	9.96139	12.2891	4.49929	10.798	9.76341	17.2877	9.54117
ARO:3000510	Staphylococcus mupB conferring resistance to mupirocin	An alternative isoleucyl-tRNA synthetase conferring resistance to mupirocin.	antibiotic-resistant isoleucyl-tRNA synthetase (ileS)	mupirocin	Mupirocin	antibiotic target alteration	497.76	577.407	520.417	423.754	395.49	529.837	546.397	692.384	436.125	424.112	470.329	438.73	487.877	519.349
ARO:3000516	emrR	EmrR is a negative regulator for the EmrAB-TolC multidrug efflux pump in E. coli. Mutations lead to EmrAB-TolC overexpression.	major facilitator superfamily (MFS) antibiotic efflux pump	fluoroquinolone antibiotic	Multidrug	antibiotic efflux	1.11765	9.23381	1.67948	8.10434	22.4589	3.16456	4.526	4.08712	2.93585	3.28111	9.83222	1.82018	4.98676	6.53013
ARO:3000518	CRP	CRP is a global regulator that represses MdtEF multidrug efflux pump expression.	resistance-nodulation-cell division (RND) antibiotic efflux pump	fluoroquinolone antibiotic;macrolide antibiotic;penam	Multidrug	antibiotic efflux	35.3341	15.6084	3.32767	12.9593	22.0094	0.791721	8.88955	1.38546	1.55181	13.7928	4.69383	0.465185	2.95268	0
ARO:3000521	Staphylococcus mupA conferring resistance to mupirocin	An alternative isoleucyl-tRNA synthetase conferring resistance to mupirocin.	antibiotic-resistant isoleucyl-tRNA synthetase (ileS)	mupirocin	Mupirocin	antibiotic target alteration	574.506	787.472	630.75	429.045	494.07	597.068	642.768	867.425	491.595	540.552	559.477	583.033	564.009	594.45
ARO:3000522	ErmG	ErmG is a rRNA adenine N-6-methyltransferase that protects the ribosome from inactivation due to antibiotic binding.	Erm 23S ribosomal RNA methyltransferase	lincosamide antibiotic;macrolide antibiotic;streptogramin antibiotic	MLS	antibiotic target alteration	0	0	0	3.46116	0	0	0	0.695712	0	0	0	0	0	0
ARO:3000526	cmeR	CmeR is a repressor for the CmeABC multidrug efflux pump, binding to the cmeABC promoter region.	resistance-nodulation-cell division (RND) antibiotic efflux pump	cephalosporin;fluoroquinolone antibiotic;fusidic acid;macrolide antibiotic	Multidrug	antibiotic efflux	2.59205	0	0	0	0	0	0	0	0	0.269043	0	0	0	0
ARO:3000533	macA	MacA is a membrane fusion protein that forms an antibiotic efflux complex with MacB and TolC. macA corresponds to 1 locus in Pseudomonas aeruginosa PAO1 and 1 locus in Pseudomonas aeruginosa LESB58.	ATP-binding cassette (ABC) antibiotic efflux pump	macrolide antibiotic	MLS	antibiotic efflux	151.754	18.7729	43.1732	49.9775	70.2684	51.4615	70.8278	35.1111	100.628	59.3454	69.5427	60.6715	56.4497	135.44
ARO:3000535	macB	MacB is an ATP-binding cassette (ABC) transporter that exports macrolides with 14- or 15- membered lactones. It forms an antibiotic efflux complex with MacA and TolC. macB corresponds to 1 locus in Pseudomonas aeruginosa PAO1 and 1 locus in Pseudomonas aeruginosa LESB58.	ATP-binding cassette (ABC) antibiotic efflux pump	macrolide antibiotic	MLS	antibiotic efflux	3551.95	4704.68	3841.06	2827.07	3023.86	3813.79	3483.74	3575.29	3363	3253.52	3624.19	3676.23	3543.06	3324.62
ARO:3000549	adeS	AdeS is a sensor kinase in the AdeRS regulatory system of AdeABC. It is essential for AdeABC expression.	resistance-nodulation-cell division (RND) antibiotic efflux pump	glycylcycline;tetracycline antibiotic	Multidrug	antibiotic efflux	113.796	166.82	126.545	23.2242	77.0294	120.622	83.5369	79.6359	109.681	85.8977	65.1914	61.5893	113.281	54.0515
ARO:3000553	adeR	AdeR is a positive regulator of AdeABC efflux system. AdeR inactivation leads to susceptibility to aminoglycoside antibiotics.	resistance-nodulation-cell division (RND) antibiotic efflux pump	glycylcycline;tetracycline antibiotic	Multidrug	antibiotic efflux	125.555	86.3314	70.0913	60.4873	54.9931	145.927	89.4779	60.3375	148.475	110.808	120.234	75.2398	144.805	64.5461
ARO:3000556	tet(44)	Tet44 is a tetracycline resistance gene found in Campylobacter fetus, and binds to the ribosome to confer antibiotic resistance as a ribosomal protection protein.	tetracycline-resistant ribosomal protection protein	tetracycline antibiotic	Tetracycline	antibiotic target protection	49.8294	89.8726	84.6464	51.6578	64.801	67.7364	75.4569	106.271	70.4065	67.2076	70.7296	59.9241	72.0158	88.7843
ARO:3000559	adeN	AdeN is a repressor of AdeIJK, a RND-type efflux pump in Acinetobacter baumannii. Its inactivation increases expression of AdeJ.	resistance-nodulation-cell division (RND) antibiotic efflux pump	carbapenem;cephalosporin;diaminopyrimidine antibiotic;fluoroquinolone antibiotic;lincosamide antibiotic;macrolide antibiotic;penem;phenicol antibiotic;rifamycin antibiotic;tetracycline antibiotic	Multidrug	antibiotic efflux	5.73529	7.20203	1.57313	5.45341	2.70512	9.69212	14.1509	4.24966	9.83083	15.8547	16.4081	5.02502	14.0944	14.1259
ARO:3000561	tet(30)	Tet30 is a tetracycline efflux pump found in agrobacterium, a Gram-negative bacterium.	major facilitator superfamily (MFS) antibiotic efflux pump	tetracycline antibiotic	Tetracycline	antibiotic efflux	0	0	0	0	0	0	0	0	0	0	0	0	0	0
ARO:3000565	tet(38)	Tet38 is a tetracycline efflux pump found in the Gram-positive Staphylococcus aureus. It is regulated by mgrA, which also regulates NorB.	major facilitator superfamily (MFS) antibiotic efflux pump	tetracycline antibiotic	Tetracycline	antibiotic efflux	0.460962	0	0	29.1198	0	0	0	0	0	0	0	0	0	0
ARO:3000566	tet(39)	Tet39 is a tetracycline efflux pump found in Gram-negative bacteria, including Brevundimonas, Stenotrophomonas, Enterobacter, Alcaligenes, Acinetobacter, and Providencia.	major facilitator superfamily (MFS) antibiotic efflux pump	tetracycline antibiotic	Tetracycline	antibiotic efflux	2.63797	0	0	0	0	5.08658	0.0940152	0	0	0.283129	0	0	2.15818	0
ARO:3000567	tet(40)	Tet40 is a tetracycline efflux pump found in the Gram-positive Clostridium. It is similar to tetA(P).	major facilitator superfamily (MFS) antibiotic efflux pump	tetracycline antibiotic	Tetracycline	antibiotic efflux	20.1283	8.87354	20.2596	13.6814	8.25955	14.5729	14.1283	8.53812	15.396	6.92891	15.8392	18.9569	16.0208	8.17082
ARO:3000569	tet(41)	Tet41 is a tetracycline efflux pump found in Serratia, a Gram-negative bacterium. It is related to Acinetobacter Tet(39).	major facilitator superfamily (MFS) antibiotic efflux pump	tetracycline antibiotic	Tetracycline	antibiotic efflux	6.6004	0	0	0	2.2322	0	0	0	0	0.450648	0	0	0	0
ARO:3000572	tet(42)	Tet42 is a tetracycline efflux pump found in both Gram-negative (Pseudomonas) and Gram-positive (Microbacterium, Bacillus, Staphylococcus, Paenibacillus) bacteria.	major facilitator superfamily (MFS) antibiotic efflux pump	tetracycline antibiotic	Tetracycline	antibiotic efflux	1.58239	0	0.496205	2.02237	0.481336	0.0933811	0.514857	1.91059	0	0.340111	0	0	0.183696	0.301992
ARO:3000573	tet(43)	Tet(43) is a tetracycline resistance gene with unknown origins, isolated from metagenomic DNA.	major facilitator superfamily (MFS) antibiotic efflux pump	tetracycline antibiotic	Tetracycline	antibiotic efflux	3.28753	0	0	4.43963	0	0	0	0	0	0	0	0	0	0
ARO:3000578	CcrA	This CcrA beta-lactamases is found in Bacteroides fragilis.	CcrA beta-lactamase	carbapenem	Beta-lactam	antibiotic inactivation	7.73858	0	0	0.266243	61.226	0	0	0	0	0	0	0	0	0
ARO:3000582	L1 beta-lactamase	L1 is an Ambler class B MBL; subclass B3 originally isolated from Stenotrophomonas maltophilia. It has activity against a broad range of beta-lactams and is only active with two Zn(II) ions in the active site.	L1 family beta-lactamase	cephalosporin	Beta-lactam	antibiotic inactivation	10.7123	0	0.345097	0	0.531475	0	0.882211	1.9277	0	0	3.86268	0.561288	0.390353	3.51117
ARO:3000592	ErmN	ErmN is a methyltransferase found in the tylosin producer Streptomyces fradiae. Like other Erm enzymes, it catalyzes the methylation of A2058 of the 23S ribosomal RNA. Specifically, this enzyme transfers only one methyl group. The gene is found in the tylosin biosynthetic cluster and is responsible for self-resistance to tylosin.	Erm 23S ribosomal RNA methyltransferase	lincosamide antibiotic;macrolide antibiotic;streptogramin antibiotic	MLS	antibiotic target alteration	4.97706	4.60408	10.3823	13.454	5.16897	1.83603	32.3001	19.6704	2.2739	33.5522	20.0058	8.84406	19.2399	24.748
ARO:3000593	ErmQ	ErmQ confers MLSb phenotype.	Erm 23S ribosomal RNA methyltransferase	lincosamide antibiotic;macrolide antibiotic;streptogramin antibiotic	MLS	antibiotic target alteration	6.98691	26.1326	21.4168	2.2725	2.70096	54.7047	54.7663	30.2393	24.2413	43.7796	8.55078	104.016	46.2456	31.8469
ARO:3000594	ErmR	ErmR is a methyltransferase found in the erythromycin producer Aeromicrobium erythreum. Like other Erm enzymes, it catalyzes the methylation of A2058 of the 23S ribosomal RNA. The gene is found within the erythromycin biosynthetic cluster and is responsible for self-resistance.	Erm 23S ribosomal RNA methyltransferase	lincosamide antibiotic;macrolide antibiotic;streptogramin antibiotic	MLS	antibiotic target alteration	2.41599	3.5404	11.0939	0.697746	2.51648	3.57494	5.07898	9.05473	0.668762	5.76471	2.0649	6.58953	5.93233	1.78365
ARO:3000595	ErmT	ErmT confers MLSb phenotype.	Erm 23S ribosomal RNA methyltransferase	lincosamide antibiotic;macrolide antibiotic;streptogramin antibiotic	MLS	antibiotic target alteration	5.1321	3.56769	7.21101	29.7342	5.07516	0.492995	5.54334	7.22132	3.23862	1.48158	4.81142	3.59493	3.2965	5.11747
ARO:3000596	ErmX	ErmX is a rRNA methyltransferase that protects the ribosome from inactivation due to antibiotic binding.	Erm 23S ribosomal RNA methyltransferase	lincosamide antibiotic;macrolide antibiotic;streptogramin antibiotic	MLS	antibiotic target alteration	0.331216	8.00569	2.3468	5.30712	0	17.4079	2.10758	2.42648	4.25101	2.64981	2.91256	1.58032	15.8925	1.79712
ARO:3000598	Erm(31)	Erm(31) confers a MLSb resistant phenotype. Along with erm(30), these genes are responsible for self-resistance in the pikromycin/narbomycin/methymycin/neomethymycin producer, Streptomyces venezuelae.	Erm 23S ribosomal RNA methyltransferase	lincosamide antibiotic;macrolide antibiotic;streptogramin antibiotic	MLS	antibiotic target alteration	1.28357	3.00278	0	4.27899	0.219921	0	1.90351	0.398835	2.67785	0	2.08108	0.784969	0.356894	0.918738
ARO:3000600	Erm(34)	ErmD confers MLSb phenotype.	Erm 23S ribosomal RNA methyltransferase	lincosamide antibiotic;macrolide antibiotic;streptogramin antibiotic	MLS	antibiotic target alteration	33.4378	12.7319	15.902	21.1436	30.1272	31.5225	25.5022	27.242	31.0767	40.5104	25.3943	62.0048	17.9075	106.593
ARO:3000601	Erm(38)	ErmD confers MLSb phenotype.	Erm 23S ribosomal RNA methyltransferase	lincosamide antibiotic;macrolide antibiotic;streptogramin antibiotic	MLS	antibiotic target alteration	0	0	0	1.80789	4.3479	0	1.3813	1.55776	0	0	3.23553	0	0.543616	0
ARO:3000602	Erm(39)	ErmD confers MLSb phenotype.	Erm 23S ribosomal RNA methyltransferase	lincosamide antibiotic;macrolide antibiotic;streptogramin antibiotic	MLS	antibiotic target alteration	0.117383	2.06963	0.402473	0	4.15292	0	7.65604	2.33118	6.47015	4.47154	0	4.03779	0	0
ARO:3000604	Erm(35)	ErmD confers MLSb phenotype.	Erm 23S ribosomal RNA methyltransferase	lincosamide antibiotic;macrolide antibiotic;streptogramin antibiotic	MLS	antibiotic target alteration	22.4997	21.6898	25.1675	29.0804	12.7017	12.9153	22.1013	34.8787	11.322	8.99251	12.6012	9.44117	13.5445	8.17961
ARO:3000605	Erm(36)	ErmD confers MLSb phenotype.	Erm 23S ribosomal RNA methyltransferase	lincosamide antibiotic;macrolide antibiotic;streptogramin antibiotic	MLS	antibiotic target alteration	1.09829	0	0	0	0	0.147102	0	0.633765	0	6.75971	0	0	0	1.60674
ARO:3000606	FEZ-1	FEZ-1 is an Ambler class B MBL; subclass B3 first isolated from Legionella gormanii. It has activity against a broad range of beta-lactams and is only active with two Zn(II) ions in the active site.	FEZ beta-lactamase	carbapenem;cephalosporin;penam	Beta-lactam	antibiotic inactivation	7.75317	0.661394	1.96016	0.601549	0.294923	2.19619	0	5.84722	0.567595	2.3288	0.422364	0	0	0.185035
ARO:3000614	mefE	mefE is a proton motive efflux pump in Streptococcus pneumoniae that confers resistance to macrolides. It is found on the same operon as mefA and the ABC-efflux pump mel.	major facilitator superfamily (MFS) antibiotic efflux pump	macrolide antibiotic	MLS	antibiotic efflux	0.0775821	4.8157	4.38131	4.21499	3.6259	24.7373	12.8329	1.01494	6.44749	5.03241	1.74037	3.56969	17.5583	13.0939
ARO:3000616	mel	Mel, a homolog of MsrA, is an ABC-F subfamily protein associated with macrolide resistance. It is expressed on the same operon as mefA and mefE, both MFS-type efflux proteins that confer macrolide resistance.	ABC-F ATP-binding cassette ribosomal protection protein	lincosamide antibiotic;macrolide antibiotic;oxazolidinone antibiotic;phenicol antibiotic;pleuromutilin antibiotic;streptogramin antibiotic;tetracycline antibiotic	Multidrug	antibiotic target protection	37.0632	36.9373	49.9217	22.7316	14.7436	19.8258	35.2781	25.9798	23.3294	32.3347	39.1508	52.9127	34.3455	34.9146
ARO:3000617	mecA	A foreign PBP2a acquired by lateral gene transfer that able to perform peptidoglycan synthesis in the presence of beta-lactams.	methicillin resistant PBP2	carbapenem;cephalosporin;cephamycin;monobactam;penam	Beta-lactam	antibiotic target replacement	21.4934	44.2055	20.0397	10.842	10.1948	29.2187	28.3037	32.6865	42.6204	28.7515	45.6472	36.9216	28.9887	35.1159
ARO:3000620	adeL	AdeL is a regulator of AdeFGH in Acinetobacter baumannii. AdeL mutations are associated with AdeFGH overexpression and multidrug resistance.	resistance-nodulation-cell division (RND) antibiotic efflux pump	fluoroquinolone antibiotic;tetracycline antibiotic	Multidrug	antibiotic efflux	40.3615	29.1059	25.2824	40.6382	107.466	3.64582	8.56519	13.5919	5.50468	8.23749	36.5482	19.0891	6.43596	11.9026
ARO:3000621	PC1 beta-lactamase (blaZ)	The blaZ beta-lactamase is found in Bacillus subtilis and Staphylococcus aureus.	blaZ beta-lactamase	penam	Beta-lactam	antibiotic inactivation	0.0971567	0	0	0	4.23872	0	0	0	0	0	0	0	0	0
ARO:3000656	AcrS	AcrS is a repressor of the AcrAB efflux complex and is associated with the expression of AcrEF. AcrS is believed to regulate a switch between AcrAB and AcrEF efflux.	resistance-nodulation-cell division (RND) antibiotic efflux pump	cephalosporin;cephamycin;fluoroquinolone antibiotic;glycylcycline;penam;phenicol antibiotic;rifamycin antibiotic;tetracycline antibiotic;triclosan	Multidrug	antibiotic efflux	27.5829	29.3991	15.3031	11.943	39.5485	21.0179	16.0949	20.1281	21.2118	6.42199	25.8032	15.5623	9.11036	7.8241
ARO:3000676	H-NS	H-NS is a histone-like protein involved in global gene regulation in Gram-negative bacteria. It is a repressor of the membrane fusion protein genes acrE, mdtE, and emrK as well as nearby genes of many RND-type multidrug exporters.	major facilitator superfamily (MFS) antibiotic efflux pump;resistance-nodulation-cell division (RND) antibiotic efflux pump	cephalosporin;cephamycin;fluoroquinolone antibiotic;macrolide antibiotic;penam;tetracycline antibiotic	Multidrug	antibiotic efflux	0	3.34726	0	11.9249	33.352	0	0	0	0	0	0.541252	0	0	0
ARO:3000746	mepR	MepR is an upstream repressor of MepA in Staphylococcus aureus. It is part of the mepRAB operon.	multidrug and toxic compound extrusion (MATE) transporter	glycylcycline;tetracycline antibiotic	Multidrug	antibiotic efflux	0.429604	7.64024	8.16685	3.13457	2.99205	11.5365	5.04444	2.11842	9.87569	2.85259	10.6791	12.4817	13.183	2.6492
ARO:3000753	abeM	AbeM is an multidrug efflux pump found in Acinetobacter baumannii.	multidrug and toxic compound extrusion (MATE) transporter	acridine dye;fluoroquinolone antibiotic;triclosan	Multidrug	antibiotic efflux	15.112	6.40321	18.8154	0.451703	7.5319	10.8846	10.4274	9.12744	3.59926	3.46153	21.1624	3.02525	7.03602	10.7255
ARO:3000768	abeS	AbeS in an efflux pump of the SMR family of transporters found in Acinetobacter baumannii.	small multidrug resistance (SMR) antibiotic efflux pump	aminocoumarin antibiotic;macrolide antibiotic	Multidrug	antibiotic efflux	2.45097	3.51245	2.70536	2.4584	3.38361	34.5821	17.8943	1.47654	8.73121	9.93512	6.34156	3.40852	25.1889	12.6282
ARO:3000774	adeA	AdeA is the membrane fusion protein of the multidrug efflux complex AdeABC.	resistance-nodulation-cell division (RND) antibiotic efflux pump	glycylcycline;tetracycline antibiotic	Multidrug	antibiotic efflux	10.1641	10.4896	4.45567	11.2166	5.20237	2.93107	7.80443	2.35875	7.14174	4.78876	11.3416	19.2851	8.69809	48.7082
ARO:3000775	adeB	AdeB is the multidrug transporter of the adeABC efflux system.	resistance-nodulation-cell division (RND) antibiotic efflux pump	glycylcycline;tetracycline antibiotic	Multidrug	antibiotic efflux	20.3565	22.1507	25.4832	40.398	25.6095	30.211	27.9772	21.3859	16.7389	24.9398	25.7008	8.88243	16.5216	27.2019
ARO:3000777	adeF	AdeF is the membrane fusion protein of the multidrug efflux complex AdeFGH.	resistance-nodulation-cell division (RND) antibiotic efflux pump	fluoroquinolone antibiotic;tetracycline antibiotic	Multidrug	antibiotic efflux	49.669	18.8678	29.3121	40.6509	66.4931	20.5981	35.8198	31.0926	20.2786	40.9141	33.1766	41.562	29.9355	39.7745
ARO:3000778	adeG	AdeG is the inner membrane transporter of the AdeFGH multidrug efflux complex.	resistance-nodulation-cell division (RND) antibiotic efflux pump	fluoroquinolone antibiotic;tetracycline antibiotic	Multidrug	antibiotic efflux	64.7823	28.3855	63.1696	95.3039	61.6454	32.4757	54.5767	60.4827	36.0523	37.154	61.9188	45.5206	39.7063	65.0464
ARO:3000779	adeH	AdeH is the outer membrane channel protein of the AdeFGH multidrug efflux complex.	resistance-nodulation-cell division (RND) antibiotic efflux pump	fluoroquinolone antibiotic;tetracycline antibiotic	Multidrug	antibiotic efflux	4.21591	2.42038	0.736615	15.6821	11.8355	0.318841	8.02358	0.943332	1.80812	2.6077	11.2891	10.5088	4.43216	0.433494
ARO:3000780	adeI	AdeI is the membrane fusion protein of the AdeIJK multidrug efflux complex.	resistance-nodulation-cell division (RND) antibiotic efflux pump	carbapenem;cephalosporin;diaminopyrimidine antibiotic;fluoroquinolone antibiotic;lincosamide antibiotic;macrolide antibiotic;penem;phenicol antibiotic;rifamycin antibiotic;tetracycline antibiotic	Multidrug	antibiotic efflux	17.0706	25.5254	14.6427	21.1099	54.9782	12.7624	20.5991	14.5611	18.9181	20.9383	25.9477	25.2647	24.225	20.7452
ARO:3000781	adeJ	AdeJ is a RND efflux protein that acts as the inner membrane transporter of the AdeIJK efflux complex. It has 57% identity with E. coli AcrB.	resistance-nodulation-cell division (RND) antibiotic efflux pump	carbapenem;cephalosporin;diaminopyrimidine antibiotic;fluoroquinolone antibiotic;lincosamide antibiotic;macrolide antibiotic;penem;phenicol antibiotic;rifamycin antibiotic;tetracycline antibiotic	Multidrug	antibiotic efflux	34.6849	18.1763	23.407	26.264	30.8644	21.0999	26.5275	34.1114	26.2679	16.4327	43.7386	36.882	31.1381	15.414
ARO:3000782	adeK	AdeK is the outer membrane factor protein in the adeIJK multidrug efflux complex.	resistance-nodulation-cell division (RND) antibiotic efflux pump	carbapenem;cephalosporin;diaminopyrimidine antibiotic;fluoroquinolone antibiotic;lincosamide antibiotic;macrolide antibiotic;penem;phenicol antibiotic;rifamycin antibiotic;tetracycline antibiotic	Multidrug	antibiotic efflux	12.5515	13.1638	8.33049	28.9125	11.3466	11.7068	10.4291	18.8152	20.3492	13.9075	43.5309	17.9809	24.7686	40.6314
ARO:3000783	cmeA	CmeA is the membrane fusion protein of the CmeABC multidrug efflux complex.	resistance-nodulation-cell division (RND) antibiotic efflux pump	cephalosporin;fluoroquinolone antibiotic;fusidic acid;macrolide antibiotic	Multidrug	antibiotic efflux	9.31819	2.49743	12.6992	11.7183	47.3784	14.4387	9.3171	16.2571	16.1549	16.8837	11.3848	19.7715	11.5223	7.49501
ARO:3000784	cmeB	CmeB is the inner membrane transporter the CmeABC multidrug efflux complex.	resistance-nodulation-cell division (RND) antibiotic efflux pump	cephalosporin;fluoroquinolone antibiotic;fusidic acid;macrolide antibiotic	Multidrug	antibiotic efflux	87.092	55.2592	88.5505	119.605	162.43	65.2946	113.9	122.142	63.243	73.4895	115.438	87.09	98.8203	99.7484
ARO:3000785	cmeC	CmeC is the outer membrane channel protein of the CmeABC multidrug efflux complex.	resistance-nodulation-cell division (RND) antibiotic efflux pump	cephalosporin;fluoroquinolone antibiotic;fusidic acid;macrolide antibiotic	Multidrug	antibiotic efflux	5.19406	11.7029	3.07473	6.70095	7.5478	14.2075	4.91112	0.404167	5.73165	3.61449	3.4999	15.018	14.3191	2.77043
ARO:3000789	mdsA	MdsA is the membrane fusion protein of the multidrug and metal efflux complex MdsABC.	resistance-nodulation-cell division (RND) antibiotic efflux pump	carbapenem;cephalosporin;cephamycin;monobactam;penam;penem;phenicol antibiotic	Multidrug	antibiotic efflux	4.16087	1.9649	3.42942	14.9006	8.51174	1.2118	1.0386	2.11655	1.55552	0.632587	1.79937	5.51224	5.94583	3.86382
ARO:3000790	mdsB	MdsB is the inner membrane transporter of the multidrug and metal efflux complex MdsABC. mdsB corresponds to 1 locus in Pseudomonas aeruginosa PAO1 (gene name: mexQ) and 2 loci in Pseudomonas aeruginosa LESB58.	resistance-nodulation-cell division (RND) antibiotic efflux pump	carbapenem;cephalosporin;cephamycin;monobactam;penam;penem;phenicol antibiotic	Multidrug	antibiotic efflux	25.4177	14.8192	22.5737	32.2528	32.856	18.375	45.7672	17.7536	14.603	33.3708	29.7343	29.1642	31.1335	31.809
ARO:3000791	mdsC	MdsC is the outer membrane channel of the multidrug and metal efflux complex MdsABC.	resistance-nodulation-cell division (RND) antibiotic efflux pump	carbapenem;cephalosporin;cephamycin;monobactam;penam;penem;phenicol antibiotic	Multidrug	antibiotic efflux	3.10285	4.41887	3.53208	13.6102	4.8446	14.9658	3.54103	0.304874	15.3625	7.07128	5.64277	12.8874	9.49446	6.31075
ARO:3000792	mdtA	MdtA is the membrane fusion protein of the multidrug efflux complex mdtABC.	resistance-nodulation-cell division (RND) antibiotic efflux pump	aminocoumarin antibiotic	Multidrug	antibiotic efflux	22.3505	9.48635	17.4763	17.9508	29.2976	20.5349	19.923	15.9004	25.4294	16.6194	31.4803	29.8901	18.0968	13.2272
ARO:3000793	mdtB	MdtB is a transporter that forms a heteromultimer complex with MdtC to form a multidrug transporter. MdtBC is part of the MdtABC-TolC efflux complex.	resistance-nodulation-cell division (RND) antibiotic efflux pump	aminocoumarin antibiotic	Multidrug	antibiotic efflux	83.871	40.949	45.6609	33.3345	81.853	58.1687	101.58	53.3486	73.0852	87.1319	91.2937	87.5523	57.3882	66.3648
ARO:3000794	mdtC	MdtC is a transporter that forms a heteromultimer complex with MdtB to form a multidrug transporter. MdtBC is part of the MdtABC-TolC efflux complex. In the absence of MdtB, MdtC can form a homomultimer complex that results in a functioning efflux complex with a narrower drug specificity. mdtC corresponds to 3 loci in Pseudomonas aeruginosa PAO1 (gene name: muxC/muxB) and 3 loci in Pseudomonas ae…	resistance-nodulation-cell division (RND) antibiotic efflux pump	aminocoumarin antibiotic	Multidrug	antibiotic efflux	109.189	46.9618	94.6251	63.214	62.7756	54.907	88.9315	65.2442	75.3948	106.871	68.9029	83.7353	71.5007	109.161
ARO:3000795	mdtE	MdtE is the membrane fusion protein of the MdtEF multidrug efflux complex. It shares 70% sequence similarity with AcrA.	resistance-nodulation-cell division (RND) antibiotic efflux pump	fluoroquinolone antibiotic;macrolide antibiotic;penam	Multidrug	antibiotic efflux	5.29891	12.1645	8.87323	25.1255	133.707	9.01971	17.8487	15.6852	12.4486	6.91886	19.8565	9.1551	7.4201	7.62053
ARO:3000796	mdtF	MdtF is the multidrug inner membrane transporter for the MdtEF-TolC efflux complex.	resistance-nodulation-cell division (RND) antibiotic efflux pump	fluoroquinolone antibiotic;macrolide antibiotic;penam	Multidrug	antibiotic efflux	9.10803	10.3556	12.1262	26.4764	55.5405	9.23474	10.9348	6.34848	11.3557	13.0072	21.0315	7.93546	16.1251	12.6677
ARO:3000800	MexC	MexC is the membrane fusion protein of the MexCD-OprJ multidrug efflux complex.	resistance-nodulation-cell division (RND) antibiotic efflux pump	aminocoumarin antibiotic;aminoglycoside antibiotic;cephalosporin;diaminopyrimidine antibiotic;fluoroquinolone antibiotic;macrolide antibiotic;penam;phenicol antibiotic;tetracycline antibiotic	Multidrug	antibiotic efflux	7.5317	1.27605	1.73765	1.14848	37.4291	2.05561	2.73211	14.2544	2.66714	1.83969	2.72626	0.941845	5.6194	1.02319
ARO:3000801	MexD	MexD is the multidrug inner membrane transporter of the MexCD-OprJ complex.	resistance-nodulation-cell division (RND) antibiotic efflux pump	aminocoumarin antibiotic;aminoglycoside antibiotic;cephalosporin;diaminopyrimidine antibiotic;fluoroquinolone antibiotic;macrolide antibiotic;penam;phenicol antibiotic;tetracycline antibiotic	Multidrug	antibiotic efflux	31.8884	12.0845	28.8259	42.7183	33.7689	25.9917	30.1324	40.6418	10.6789	14.7132	31.0945	25.4776	28.2954	17.9721
ARO:3000802	OprJ	OprJ is the outer membrane channel component of the MexCD-OprJ multidrug efflux complex.	resistance-nodulation-cell division (RND) antibiotic efflux pump	aminocoumarin antibiotic;aminoglycoside antibiotic;cephalosporin;diaminopyrimidine antibiotic;fluoroquinolone antibiotic;macrolide antibiotic;penam;phenicol antibiotic;tetracycline antibiotic	Multidrug	antibiotic efflux	5.61135	5.64662	0	1.16393	0.114655	0	1.13313	0.818847	1.15863	2.48911	7.38196	4.37229	0.170724	0
ARO:3000803	MexE	MexE is the membrane fusion protein of the MexEF-OprN multidrug efflux complex.	resistance-nodulation-cell division (RND) antibiotic efflux pump	diaminopyrimidine antibiotic;fluoroquinolone antibiotic;phenicol antibiotic	Multidrug	antibiotic efflux	16.0735	11.4045	6.48625	20.8706	46.3572	6.33611	10.0391	5.02128	11.1293	6.20601	14.207	27.4822	11.4502	7.37274
ARO:3000804	MexF	MexF is the multidrug inner membrane transporter of the MexEF-OprN complex. mexF corresponds to 2 loci in Pseudomonas aeruginosa PAO1 (gene name: mexF/mexB) and 4 loci in Pseudomonas aeruginosa LESB58 (gene name: mexD/mexB).	resistance-nodulation-cell division (RND) antibiotic efflux pump	diaminopyrimidine antibiotic;fluoroquinolone antibiotic;phenicol antibiotic	Multidrug	antibiotic efflux	66.2665	24.5655	34.5435	68.8601	70.7189	34.568	42.0722	45.6104	27.6914	31.1103	41.9017	34.2907	41.891	29.6316
ARO:3000805	OprN	OprN is the outer membrane channel component of the MexEF-OprN multidrug efflux complex.	resistance-nodulation-cell division (RND) antibiotic efflux pump	diaminopyrimidine antibiotic;fluoroquinolone antibiotic;phenicol antibiotic	Multidrug	antibiotic efflux	37.8264	10.4543	29.9261	23.1632	18.0491	6.68207	20.2971	28.2401	5.6279	8.41299	15.5353	22.5702	14.3454	14.8233
ARO:3000807	MexH	MexH is the membrane fusion protein of the efflux complex MexGHI-OpmD.	resistance-nodulation-cell division (RND) antibiotic efflux pump	acridine dye;fluoroquinolone antibiotic;tetracycline antibiotic	Multidrug	antibiotic efflux	139.473	71.7573	95.1115	42.5723	77.7658	90.9536	103.476	58.6516	110.885	89.432	130.884	80.6447	76.0861	90.2971
ARO:3000808	MexI	MexI is the inner membrane transporter of the efflux complex MexGHI-OpmD.	resistance-nodulation-cell division (RND) antibiotic efflux pump	acridine dye;fluoroquinolone antibiotic;tetracycline antibiotic	Multidrug	antibiotic efflux	34.2418	9.91602	19.7891	25.8114	17.3802	33.1553	17.3154	10.5731	26.1973	16	16.5845	21.4317	25.544	13.4956
ARO:3000809	OpmD	OpmD is the outer membrane channel protein of the efflux complex MexGHI-OpmD.	resistance-nodulation-cell division (RND) antibiotic efflux pump	acridine dye;fluoroquinolone antibiotic;tetracycline antibiotic	Multidrug	antibiotic efflux	0.776457	0	0	0	1.83862	0.688545	0.0808869	8.31517	1.23707	0.0811978	0.0822849	0	0.0844007	0.096419
ARO:3000810	mtrC	MtrC is the membrane fusion protein of the MtrCDE multidrug efflux complex.	resistance-nodulation-cell division (RND) antibiotic efflux pump	macrolide antibiotic;penam	Multidrug	antibiotic efflux	9.53667	18.0418	9.92215	35.6217	18.7321	9.04453	21.9178	20.4816	17.7322	25.3538	31.3637	21.312	11.495	10.6858
ARO:3000811	mtrD	MtrD is the inner membrane multidrug transporter of the MtrCDE efflux complex.	resistance-nodulation-cell division (RND) antibiotic efflux pump	macrolide antibiotic;penam	Multidrug	antibiotic efflux	24.4649	7.37859	19.0562	24.1295	30.3162	19.4384	27.4436	24.3567	19.1916	15.1033	19.7728	22.3584	26.3981	15.5956
ARO:3000812	mtrE	MtrE is an outer membrane exporter protein that is part of the MtrCDE multidrug efflux complex.	resistance-nodulation-cell division (RND) antibiotic efflux pump	macrolide antibiotic;penam	Multidrug	antibiotic efflux	2.62358	1.61138	2.72022	7.7225	6.60583	6.16921	11.0633	4.53366	5.97351	7.34227	7.25918	5.78077	3.11696	2.44118
ARO:3000815	mgrA	MgrA, also known as NorR, is a regulator for norA, norB, and tet38. It is a positive regulator for norA expression, but is a direct repressor for norB and an indirect repressor of tet38.	ATP-binding cassette (ABC) antibiotic efflux pump;major facilitator superfamily (MFS) antibiotic efflux pump	acridine dye;cephalosporin;fluoroquinolone antibiotic;penam;peptide antibiotic;tetracycline antibiotic	Multidrug	antibiotic efflux	42.1273	37.6546	21.3448	8.35626	10.5083	89.5429	27.9285	16.801	53.0091	27.4523	41.3076	21.4248	56.3733	27.1276
ARO:3000816	mtrA	MtrA is a transcriptional activator of the MtrCDE multidrug efflux pump of Neisseria gonorrhoeae.	resistance-nodulation-cell division (RND) antibiotic efflux pump	macrolide antibiotic;penam	Multidrug	antibiotic efflux	511.974	556.095	365.42	345.038	296.095	401.509	459.424	323.003	427.984	375.866	490.577	351.816	445.076	255.709
ARO:3000822	pmrA	PmrA is a MFS-type efflux pump expressed in Streptococcus pneumoniae that confers low-level resistance to norfloxacin, ciprofloxacin, and acriflavine.	major facilitator superfamily (MFS) antibiotic efflux pump	fluoroquinolone antibiotic	Fluoroquinolone	antibiotic efflux	0	3.89188	0.491119	7.58955	6.80852	24.5897	13.4677	0	10.5208	5.80546	2.79601	3.73715	17.781	10.3912
ARO:3000823	ramA	RamA (resistance antibiotic multiple) is a positive regulator of AcrAB-TolC and leads to high level multidrug resistance in Klebsiella pneumoniae, Salmonella enterica, and Enterobacter aerugenes, increasing the expression of both the mar operon as well as AcrAB. RamA also decreases OmpF expression.	General Bacterial Porin with reduced permeability to beta-lactams;resistance-nodulation-cell division (RND) antibiotic efflux pump	carbapenem;cephalosporin;cephamycin;fluoroquinolone antibiotic;glycylcycline;monobactam;penam;penem;phenicol antibiotic;rifamycin antibiotic;tetracycline antibiotic;triclosan	Multidrug	antibiotic efflux;reduced permeability to antibiotic	62.2881	149.171	105.646	55.4681	43.5864	110.232	71.6751	47.82	95.9001	65.7333	64.4136	29.5414	84.3862	43.1997
ARO:3000826	sdiA	SdiA is a cell division regulator that is also a positive regulator of AcrAB only when it's expressed from a plasmid. When the sdiA gene is on the chromosome, it has no effect on expression of acrAB	resistance-nodulation-cell division (RND) antibiotic efflux pump	cephalosporin;fluoroquinolone antibiotic;glycylcycline;penam;phenicol antibiotic;rifamycin antibiotic;tetracycline antibiotic;triclosan	Multidrug	antibiotic efflux	11.8855	1.42433	0	3.29895	10.9469	0.8934	1.56547	1.36801	0.923191	0.611795	2.14099	0	3.39094	6.23939
ARO:3000828	baeR	BaeR is a response regulator that promotes the expression of MdtABC and AcrD efflux complexes.	resistance-nodulation-cell division (RND) antibiotic efflux pump	aminocoumarin antibiotic;aminoglycoside antibiotic	Multidrug	antibiotic efflux	97.1785	74.7817	50.1393	73.362	121.425	70.1296	81.0943	39.0095	75.3696	66.1331	82.7354	42.5775	80.3049	50.5556
ARO:3000829	baeS	BaeS is a sensor kinase in the BaeSR regulatory system. While it phosphorylates BaeR to increase its activity, BaeS is not necessary for overexpressed BaeR to confer resistance.	resistance-nodulation-cell division (RND) antibiotic efflux pump	aminocoumarin antibiotic;aminoglycoside antibiotic	Multidrug	antibiotic efflux	373.503	463.778	422.554	195.335	172.247	361.434	348.626	329.47	369.723	331.311	395.188	334.252	322.835	294.808
ARO:3000830	cpxA	CpxA is a membrane-localized sensor kinase that is activated by envelope stress. It starts a kinase cascade that activates CpxR, which promotes efflux complex expression.	resistance-nodulation-cell division (RND) antibiotic efflux pump	aminocoumarin antibiotic;aminoglycoside antibiotic	Multidrug	antibiotic efflux	126.302	113.779	110.283	103.849	129.671	83.9439	73.0807	40.3143	70.8855	72.1408	118.247	74.9472	84.7345	56.6193
ARO:3000832	evgA	EvgA, when phosphorylated, is a positive regulator for efflux protein complexes emrKY and mdtEF. While usually phosphorylated in a EvgS dependent manner, it can be phosphorylated in the absence of EvgS when overexpressed.	major facilitator superfamily (MFS) antibiotic efflux pump;resistance-nodulation-cell division (RND) antibiotic efflux pump	fluoroquinolone antibiotic;macrolide antibiotic;penam;tetracycline antibiotic	Multidrug	antibiotic efflux	149.018	124.848	101.907	102.3	93.333	95.1756	110.778	50.3234	123.059	78.6482	112.765	63.2556	100.946	43.3793
ARO:3000833	evgS	EvgS is a sensor protein that phosphorylates the regulatory protein EvgA. evgS corresponds to 1 locus in Pseudomonas aeruginosa PAO1 and 1 locus in Pseudomonas aeruginosa LESB58.	major facilitator superfamily (MFS) antibiotic efflux pump;resistance-nodulation-cell division (RND) antibiotic efflux pump	fluoroquinolone antibiotic;macrolide antibiotic;penam;tetracycline antibiotic	Multidrug	antibiotic efflux	772.968	923.247	647.709	274.637	922.619	867.915	743.501	375.725	1066.86	779.63	551.032	454.222	912.528	405.025
ARO:3000838	arlR	ArlR is a response regulator that binds to the norA promoter to activate expression. ArlR must first be phosphorylated by ArlS.	major facilitator superfamily (MFS) antibiotic efflux pump	acridine dye;fluoroquinolone antibiotic	Multidrug	antibiotic efflux	463.589	524.899	423.52	266.412	453.244	658.442	476.345	397.421	506.305	450.01	490.384	360.73	589.549	459.703
ARO:3000839	arlS	ArlS is a protein histidine kinase that phosphorylates ArlR, a promoter for norA expression.	major facilitator superfamily (MFS) antibiotic efflux pump	acridine dye;fluoroquinolone antibiotic	Multidrug	antibiotic efflux	447.765	545.993	411.068	171.563	389.002	540.77	462.687	381.789	490.94	367.282	408.864	324.36	463.476	390.235
ARO:3000844	TUS-1	TUS-1 is a chromosome-encoded beta-lactamase from Myroides odoratus and Myroides odoratimimus	TUS beta-lactamase	carbapenem;cephalosporin;cephamycin	Beta-lactam	antibiotic inactivation	2.33231	0	0	0	0	0	0	0	0	0	0	0	0	0
ARO:3000845	GIM-1	GIM-1 is an integron-encoded B1 beta-lactamase found in Pseudomonas aeruginosa	GIM beta-lactamase	carbapenem;cephalosporin;cephamycin;monobactam;penam;penem	Beta-lactam	antibiotic inactivation	1.44465	0	0	0	0	0	0	0	0	0	0	0	0	0
ARO:3000847	KHM-1	KHM-1 is a plasmid-mediated metallo-beta-lactamase found in Citrobacter freundii that confers resistance to all broad-spectrum beta-lactams, execpt for monobactams.	KHM beta-latamase	carbapenem;cephalosporin;cephamycin;penam;penem	Beta-lactam	antibiotic inactivation	0	0.135731	3.47284	0	0.170641	0	0	2.46965	0	0	0.520064	0.108879	0.133359	0
ARO:3000850	GOB-1	GOB-1 confers resistance to cephalosporins in Elizabethkingia (Chryseobacterium) meningoseptica.	GOB beta-lactamase	carbapenem;cephalosporin;penam	Beta-lactam	antibiotic inactivation	0	0	0	0	0	0	0	0	0	0	0	0	0	0
ARO:3000851	THIN-B	THIN-B, isolated from Janthinobacterium lividum, hydrolyzes a broad spectrum of beta-lactams including penicillins, cephalosporins, and carbapenems.	THIN-B beta-lactamase	carbapenem;cephalosporin;penam	Beta-lactam	antibiotic inactivation	11.5697	3.07358	0.33934	1.28945	0	0.279117	0	0.565725	2.40495	1.36719	0.537272	0.159582	0	0.431091
ARO:3000853	AIM-1	AIM-1 is an Ambler class B beta-lactamase that hydrolyzes most beta-lactams except aztreonam and ceftazidime. It was isolated from Pseudomonas aeruginosa and was the first subclass B3 mobile-elements encoded beta-lactamase discovered.	AIM beta-lactamase	cephalosporin;cephamycin;penam	Beta-lactam	antibiotic inactivation	7.69676	24.573	16.0347	10.6129	2.17939	5.98878	5.91516	14.9498	18.1311	8.17	18.6287	7.52846	2.83453	6.94965
ARO:3000854	SMB-1	SMB-1 can hydrolyze a variety of beta-lactams, including penicillins, cephalosporins, and carbapenems. It was identified in Serratia marcescens.	SMB beta-lactamase	carbapenem;cephalosporin;penam	Beta-lactam	antibiotic inactivation	0.718726	5.88198	3.92403	0.310199	0	0.359429	3.17238	5.09154	0.614673	0.259366	0.171524	1.41465	0	1.5621
ARO:3000855	CAU-1	CAU-1 is a B3 metallo-beta-lactamase that is encoded by the Caulobacter crescentus chromosome	CAU beta-lactamase	carbapenem;penam	Beta-lactam	antibiotic inactivation	0.348264	1.91385	2.97284	0.471413	1.39502	0.409672	1.15851	0.663296	3.06231	2.07746	1.73638	10.7932	1.61524	2.58618
ARO:3000856	BJP-1	BJP-1 is a subclass B3 ortholog found in Bradyrhizobium japonicum that hydrolyzes most beta-lactams except aztreonam, ticarcillin, and temocillin.	BJP beta-lactamase	carbapenem	Beta-lactam	antibiotic inactivation	13.025	2.7042	1.3014	7.04025	1.11988	5.54017	5.26107	5.98965	4.14481	2.63949	9.02586	10.674	3.85436	4.11631
ARO:3000862	sgm	Sgm, or sisomicin-gentamicin methyltransferase, methylates G1405 of 16S rRNA to confer resistance to various aminoglycosides.	16S rRNA methyltransferase (G1405)	aminoglycoside antibiotic	Aminoglycoside	antibiotic target alteration	0	0	0	0	0	0	0	0	0	0	0.8839	0	0	0
ARO:3000865	oleD	OleD is a glycotransferase found in Streptomyces antibioticus, a natural producer of oleandomycin. OleD can glycosylate a wide range of macrolides. Unlike oleI, oleD is not found in the oleandomycin biosynthetic cluster.	ole glycosyltransferase	macrolide antibiotic	MLS	antibiotic inactivation	12.0976	6.31153	7.84178	1.33867	3.22649	10.9858	3.80607	5.84937	5.63155	9.27717	4.67067	11.759	10.7546	7.94413
ARO:3000866	oleI	OleI is a glycosyltransferase found in Streptomyces antibioticus, specifically the oleandomycin biosynthetic cluster. OleI glycosylates oleandomycin to confer self-resistance.	ole glycosyltransferase	macrolide antibiotic	MLS	antibiotic inactivation	0.416569	0.100634	0.414809	2.90983	4.34122	0.402105	0.0947594	1.23098	0.345449	0.285371	0	0.257689	1.27508	2.38668
ARO:3000924	TEM-55	TEM-55 is a broad-spectrum beta-lactamase found in E. coli.	TEM beta-lactamase	cephalosporin;monobactam;penam;penem	Beta-lactam	antibiotic inactivation	0	1.08973	0	0	0	0	0	0	0	0	0	0	0	0
ARO:3001013	TEM-146	TEM-146 is a beta-lactamase found in E. coli.	TEM beta-lactamase	cephalosporin;monobactam;penam;penem	Beta-lactam	antibiotic inactivation	4.48037	0	0	0	0	0	0	0	0	0	0	0	0	0
ARO:3001043	TEM-178	TEM-178 is an inhibitor-resistant, extended-spectrum beta-lactamase.	TEM beta-lactamase	cephalosporin;monobactam;penam;penem	Beta-lactam	antibiotic inactivation	0	0	0	0	1.46614	0	0.206401	0	0	0.207194	0	0	0	0
ARO:3001075	SHV-16	SHV-16 is an extended-spectrum beta-lactamase that has been found in clinical isolates. It differs from SHV-1 by a 163DRWET167 insertion.	SHV beta-lactamase	carbapenem;cephalosporin;penam	Beta-lactam	antibiotic inactivation	0	0	0	0	0	0	0	0	0	0	0	0	0	0
ARO:3001099	SHV-41	SHV-41 is an extended-spectrum beta-lactamase found in Klebsiella pneumoniae.	SHV beta-lactamase	carbapenem;cephalosporin;penam	Beta-lactam	antibiotic inactivation	0	0	0	0	0	0	0	0	0	0	0	0	0	0
ARO:3001191	SHV-152	SHV-152 is a beta-lactamase.	SHV beta-lactamase	carbapenem;cephalosporin;penam	Beta-lactam	antibiotic inactivation	1.17883	0	0	0	0	0	0	0	0	0	0	0	0	0
ARO:3001205	BRP(MBL)	A novel bleomycin resistance protein encoded by a metallo-beta-lactamase-associated ble gene. Expression of BRP(MBL) confers resistance to bleomycin and bleomycin-like antibiotics in Enterobacteriaceae and Acinetobacter, where it is co-expressed with an MBL and controlled by the same promoter region.	Bleomycin resistant protein	glycopeptide antibiotic	Glycopeptide	antibiotic inactivation	0	0	0	0	0	0	0	0	0	0	0	0	0	0
ARO:3001209	mecC	A foreign PBP2a acquired by lateral gene transfer that able to perform peptidoglycan synthesis in the presence of beta-lactams.	methicillin resistant PBP2	carbapenem;cephalosporin;cephamycin;monobactam;penam	Beta-lactam	antibiotic target replacement	61.7116	38.5611	58.8905	76.2037	72.3431	68.7023	55.1872	69.3812	71.9397	63.9759	64.9317	51.8585	63.4191	70.8898
ARO:3001214	mdtM	Multidrug resistance protein MdtM	major facilitator superfamily (MFS) antibiotic efflux pump	acridine dye;fluoroquinolone antibiotic;lincosamide antibiotic;nucleoside antibiotic;phenicol antibiotic	Multidrug	antibiotic efflux	5.35735	0.54884	0	2.24007	11.0485	0	0	0.112567	0	0	1.91489	0	0.232037	0
ARO:3001216	mdtH	Multidrug resistance protein MdtH	major facilitator superfamily (MFS) antibiotic efflux pump	fluoroquinolone antibiotic	Multidrug	antibiotic efflux	0.0783522	1.41962	0	1.30545	10.0018	0	0	0	0	0	0.634595	0	0	0
ARO:3001265	Erm(30)	Erm(30) confers a MLSb resistant phenotype. Along with erm(31), these genes are responsible for self-resistance in the pikromycin/narbomycin/methymycin/neomethymycin producer, Streptomyces venezuelae.	Erm 23S ribosomal RNA methyltransferase	lincosamide antibiotic;macrolide antibiotic;streptogramin antibiotic	MLS	antibiotic target alteration	7.32936	4.53972	2.02549	3.79397	4.39906	1.43842	10.3881	9.72221	4.6428	5.44236	1.69998	4.5383	3.49102	2.50683
ARO:3001299	tlrB conferring tylosin resistance	TlrB is a methyltransferase found in Streptomyces fradiae and confers resistance to mycinamicin, tylosin and lincosamides. Specifically, this enzyme adds a methyl group to guanosine 748 (E. coli numbering). TlrB is found in the tylosin biosynthetic cluster and is one mechanism by which S. fradiae protects itself from self-destruction when producing this macrolide.	non-erm 23S ribosomal RNA methyltransferase (G748)	lincosamide antibiotic;macrolide antibiotic	MLS	antibiotic target alteration	3.48793	11.9992	15.7636	10.2813	2.77994	12.4597	4.76776	23.1648	11.7845	7.28312	5.12496	8.92295	6.36527	6.38226
ARO:3001300	myrA	myrA is a methyltransferase found in Micromonospora griseorubida and confers resistance to mycinamicin, tylosin and lincosamides. Specifically, this enzyme adds a methyl group to guanosine 748 (E. coli numbering) of 23S ribosomal RNA. MyrA is found in the mycinamicin biosynthetic cluster and is one mechanism by which M. griseorubida protects itself from self-destruction when producing this macrol…	non-erm 23S ribosomal RNA methyltransferase (G748)	lincosamide antibiotic;macrolide antibiotic	MLS	antibiotic target alteration	4.44201	2.49743	1.08845	28.2835	0	0.634991	0	1.26499	0.545522	0	0.93493	1.80956	0	1.5808
ARO:3001301	RlmA(II)	RlmA(II) is a methyltransferase found in Streptococcus pneumoniae and confers resistance to mycinamicin, tylosin and lincosamides. Specifically, this enzyme adds a methyl group to guanosine 748 (E. coli numbering) of 23S ribosomal RNA.	non-erm 23S ribosomal RNA methyltransferase (G748)	lincosamide antibiotic;macrolide antibiotic	MLS	antibiotic target alteration	1.65709	6.34346	12.2216	11.3093	15.1848	1.21362	9.45228	3.79078	4.506	3.85155	33.7544	20.0444	9.85341	4.40658
ARO:3001302	chrB	ChrB is a methyltransferase found in Streptomyces bikiniensis and confers resistance to chalcomycin, mycinamicin, tylosin and lincosamides. Specifically, this enzyme adds a methyl group to guanosine 748 (E. coli numbering). chrB is found in the chalcomycin biosynthetic cluster and is responsible for self-resistance in S. bikiniensis.	non-erm 23S ribosomal RNA methyltransferase (G748)	lincosamide antibiotic;macrolide antibiotic	MLS	antibiotic target alteration	19.4654	11.0984	13.014	1.1992	1.50271	4.80755	4.73786	1.86113	7.41908	4.00028	11.4566	20.43	3.17112	10.6434
ARO:3001304	ErmS	ErmS is a methyltransferase found in the tylosin producer Streptomyces fradiae. Like other Erm enzymes, it catalyzes the methylation of A2058 of the 23S ribosomal RNA. Specifically, this enzyme transfers two methyl groups. The gene is found within the tylosin biosynthetic cluster and is responsible for self-resistance	Erm 23S ribosomal RNA methyltransferase	lincosamide antibiotic;macrolide antibiotic;streptogramin antibiotic	MLS	antibiotic target alteration	9.93748	1.31063	3.51162	4.31463	1.23996	0	2.58722	4.62454	3.98448	1.33309	0	3.08106	0.825914	2.15201
ARO:3001305	ErmU	ErmU is a methyltransferase found in the lincomycin producer Streptomyces lincolnensis. Like other Erm enzymes, it catalyzes the methylation of A2058 of the 23S ribosomal RNA. Specifically, this enzyme transfers only one methyl group. The gene is found in the lincomycin biosynthetic cluster and is responsible for self-resistance.	Erm 23S ribosomal RNA methyltransferase	lincosamide antibiotic;macrolide antibiotic;streptogramin antibiotic	MLS	antibiotic target alteration	0.255676	0.308829	0.980926	0	0	0	0.4362	1.12384	0	0.291917	0.591652	0	0.151716	0
ARO:3001306	ErmW	ErmW is a methyltransferase found in the mycinamicin producer Micromonospora griseorubida. Like other Erm enzymes, it catalyzes the methylation of A2058 of the 23S ribosomal RNA. The gene is found within the mycinamicin biosynthetic cluster and is responsible for self-resistance.	Erm 23S ribosomal RNA methyltransferase	lincosamide antibiotic;macrolide antibiotic;streptogramin antibiotic	MLS	antibiotic target alteration	2.31557	0	0	0.233199	0	0.135105	0.63677	0	0.116069	0	2.5911	0	0	0
ARO:3001307	vgbA	vgbA inactivates streptogramin B-type antibiotics by linearizing the lactone ring on the ester bond using an elimination mechanism, thus conferring resistance to these compounds.	streptogramin vgb lyase	streptogramin antibiotic	MLS	antibiotic inactivation	0	0	0	0	0	0	0	0	0	0	0	0	0	0
ARO:3001308	vgbB	VgbB inactivates streptogramin B-type antibiotics by linearizing the lactone ring on the ester bond through an elimination mechanism, thus conferring resistance.	streptogramin vgb lyase	streptogramin antibiotic	MLS	antibiotic inactivation	0	0	0	0	0	0	0	0	0	0	0	0	0	0
ARO:3001313	facT	Efflux protein facT confers resistance to factumycin. The gene has been heterologously expressed in S. coelicolor and its function was confirmed (Thaker et al. Med. Chem. Commun. 2012, 3: 1020). It is possible that this gene can efflux other kirromycin-like elfamycins, but this has not been tested.	major facilitator superfamily (MFS) antibiotic efflux pump	elfamycin antibiotic	Elfamycin	antibiotic efflux	5.39297	4.9155	4.13496	17.2464	1.58207	0.425676	2.77609	1.56911	1.38602	4.0164	5.48189	3.64732	4.4396	3.59812
ARO:3001327	MdtK	A multidrug and toxic compound extrusions (MATE) transporter conferring resistance to norfloxacin, doxorubicin and acriflavine.	multidrug and toxic compound extrusion (MATE) transporter	fluoroquinolone antibiotic	Multidrug	antibiotic efflux	14.6319	33.0759	18.5506	17.1169	36.4013	27.3768	12.8891	16.9201	38.7137	8.77278	11.3108	11.161	19.3668	6.91521
ARO:3001328	Escherichia coli mdfA	Multidrug efflux pump in E. coli. This multidrug efflux system was originally identified as the Cmr/CmlA chloramphenicol exporter.	major facilitator superfamily (MFS) antibiotic efflux pump	benzalkonium chloride;rhodamine;tetracycline antibiotic	Multidrug	antibiotic efflux	0.082229	2.69185	0	16.7513	11.4209	0	0	0.112841	0	0	9.96243	0	0	0
ARO:3001329	mdtG	The MdtG protein, also named YceE, appears to be a member of the major facilitator superfamily of transporters, and it has been reported, when overexpressed, to increase fosfomycin and deoxycholate resistances. mdtG is a member of the marA-soxS-rob regulon.	major facilitator superfamily (MFS) antibiotic efflux pump	fosfomycin	Fosfomycin	antibiotic efflux	11.1372	7.62378	5.45938	5.22544	20.6872	8.8924	4.38793	3.22874	3.49656	2.23805	4.1566	1.48388	8.11492	9.17773
ARO:3001405	OXA-10	OXA-10 is a beta-lactamase found in Acinetobacter baumannii and P. aeruginosa.	OXA beta-lactamase	cephalosporin;penam	Beta-lactam	antibiotic inactivation	0	0	0	0	0	0	0	0	0	0	0	0	0	0
ARO:3001457	OXA-152	OXA-152 is a beta-lactamase. From the Lahey list of OXA beta-lactamases.	OXA beta-lactamase	cephalosporin;penam	Beta-lactam	antibiotic inactivation	0	0	0	0	0	0	0	0	0	0	0	0	0	0
ARO:3001458	OXA-153	OXA-153 is a beta-lactamase. From the Lahey list of OXA beta-lactamases.	OXA beta-lactamase	cephalosporin;penam	Beta-lactam	antibiotic inactivation	0	0	0	0	0	0	0	0	0	0	0	0	0	0
ARO:3001483	OXA-205	OXA-205 is a beta-lactamase. From the Lahey list of OXA beta-lactamases.	OXA beta-lactamase	cephalosporin;penam	Beta-lactam	antibiotic inactivation	2.49036	0	0	0	0	0	0	0	0	0	0	0	0	0
ARO:3001501	OXA-252	OXA-252 is a beta-lactamase found in Shewanella spp.	OXA beta-lactamase	cephalosporin;penam	Beta-lactam	antibiotic inactivation	0	0	0	0	0	0	0	0	0	0	0	0	0	0
ARO:3001558	OXA-372	OXA-372 is a beta-lactamase. From the Lahey list of OXA beta-lactamases.	OXA beta-lactamase	cephalosporin;penam	Beta-lactam	antibiotic inactivation	0.745888	0	0	0	0	0	0	0	0	0	0	0	0	0
ARO:3001737	OXA-282	OXA-282 is a beta-lactamase found in Acinetobacter spp.	OXA beta-lactamase	cephalosporin;penam	Beta-lactam	antibiotic inactivation	0	0.136216	0	0.704594	0	0	0	0.165232	0	0	6.0021	0	0	0
ARO:3001751	OXA-296	OXA-296 is a beta-lactamase found in Acinetobacter spp.	OXA beta-lactamase	cephalosporin;penam	Beta-lactam	antibiotic inactivation	0	0.179063	0	0	0	0	0	0	0	0	2.05828	0	0	0
ARO:3001768	OXA-118	OXA-118 is a beta-lactamase found in Burkholderia cepacia	OXA beta-lactamase	cephalosporin;penam	Beta-lactam	antibiotic inactivation	1.3494	0.325986	0	0	0	0	0	0	0	0	0	0	0	0
ARO:3001769	OXA-42	OXA-42 is a beta-lactamase found in Burkholderia pseudomallei	OXA beta-lactamase	cephalosporin;penam	Beta-lactam	antibiotic inactivation	0	0	0	0	0	0	0	0	0	0	0	0	0	0
ARO:3001771	OXA-57	OXA-57 is a beta-lactamase found in Burkholderia pseudomallei	OXA beta-lactamase	cephalosporin;penam	Beta-lactam	antibiotic inactivation	0.225542	0	0	0	0	0	0	0	0	0	0	0	0	0
ARO:3001777	OXA-347	OXA-347 is a beta-lactamase found in Enterobacteriaceae	OXA beta-lactamase	cephalosporin;penam	Beta-lactam	antibiotic inactivation	2.47504	0	0.503457	0.47827	5.93706	0	0	0.336472	0	0	0	0	0	0.349212
ARO:3001780	OXA-85	OXA-85 is a beta-lactamase found in Fusobacterium nucleatum	OXA beta-lactamase	cephalosporin;penam	Beta-lactam	antibiotic inactivation	0	0	0.23546	0	0	0	0	2.20309	0	0.24525	0	0	0	0
ARO:3001796	OXA-50	OXA-50 is a beta-lactamase found in Pseudomonas aeruginosa. It confers decreased susceptibility to ampicillin and ticarcillin and, interestingly, to moxalactam and meropenem in P. aeruginosa but not in E. coli. Also confers resistance to piperacillin-tazobactam and cephalotin.	OXA beta-lactamase	cephalosporin;penam	Beta-lactam	antibiotic inactivation	4.34916	0	0	0	0	0	0	0	0	0	0	0	0	0
ARO:3001805	OXA-198	OXA-198 is a beta-lactamase found in Pseudomonas aeruginosa	OXA beta-lactamase	cephalosporin;penam	Beta-lactam	antibiotic inactivation	0	0	0	0	0	0	0	0	0	0	0	0	0	0
ARO:3001807	OXA-246	OXA-246 is a beta-lactamase found in Pseudomonas aeruginosa	OXA beta-lactamase	cephalosporin;penam	Beta-lactam	antibiotic inactivation	0	0	0	0	0	0	0	0	0	0	0	0	0	0
ARO:3001809	OXA-209	OXA-209 is a beta-lactamase found in Riemerella anatipestifer	OXA beta-lactamase	cephalosporin;penam	Beta-lactam	antibiotic inactivation	0.689716	0.891849	5.16181	1.60956	1.85867	0.115104	0	1.87199	0.686671	0.322032	0	0	0	0
ARO:3001810	OXA-53	OXA-53 is a beta-lactamase found in Salmonella enterica	OXA beta-lactamase	cephalosporin;penam	Beta-lactam	antibiotic inactivation	1.01858	0	0	0	0	0	0	0	0	0	0	0	0	0
ARO:3001811	OXA-129	OXA-129 is a beta-lactamase found in Salmonella enterica	OXA beta-lactamase	cephalosporin;penam	Beta-lactam	antibiotic inactivation	10.6705	0	0	0	0	0	0	0	0	0	0	0	0	0
ARO:3001812	OXA-54	OXA-54 is a beta-lactamase found in Shewanella spp.	OXA beta-lactamase	cephalosporin;penam	Beta-lactam	antibiotic inactivation	0	0	0	0	0	0	0	0	0	0	0	0	0	0
ARO:3001815	ACC-1	ACC-1 is a beta-lactamase found in Klebsiella pneumoniae	ACC beta-lactamase	cephalosporin;monobactam;penam	Beta-lactam	antibiotic inactivation	0	0.250101	0	0	0	0.124916	1.8978	0	0	0.354608	0	0	0.628728	1.17257
ARO:3001816	ACC-2	ACC-2 is a beta-lactamase found in Hafnia alvei	ACC beta-lactamase	cephalosporin;monobactam;penam	Beta-lactam	antibiotic inactivation	1.54809	2.22784	0.164822	3.38693	0.903896	0.793739	8.06273	1.41395	6.62932	1.85883	0.63262	0.237625	2.07275	0.116829
ARO:3001817	ACC-3	ACC-3 is a beta-lactamase found in Hafnia alvei	ACC beta-lactamase	cephalosporin;monobactam;penam	Beta-lactam	antibiotic inactivation	2.05466	6.47202	4.58023	7.40935	5.69673	1.5577	3.10327	3.1216	2.00541	3.36247	2.61644	4.66543	5.27829	0.958432
ARO:3001818	ACC-4	ACC-4 is a beta-lactamase found in Escherichia coli	ACC beta-lactamase	cephalosporin;monobactam;penam	Beta-lactam	antibiotic inactivation	0.171143	4.46217	0.281404	0	0	1.8772	1.73208	7.62428	0.87601	5.92149	2.11114	0	1.21866	1.03262
ARO:3001819	ACC-5	ACC-5 is a beta-lactamase. From the Lahey list of ACC beta-lactamases. It is detected among Gram-negative bacteria isolates (Gamma- and Alpha-proteobacteria) from urban water sources.	ACC beta-lactamase	cephalosporin;monobactam;penam	Beta-lactam	antibiotic inactivation	0.659549	0	0	0	0	0	0	0	0	0	0	0	0	0
ARO:3001826	ACT-9	ACT-9 is a beta-lactamase found in Pantoea agglomerans	ACT beta-lactamase	carbapenem;cephalosporin;cephamycin;penam	Beta-lactam	antibiotic inactivation	0	0	0	0.996395	0	0	0.272074	0	0	0	1.10711	0	0	0.242508
ARO:3001831	ACT-8	ACT-8 is a beta-lactamase. From the Lahey list of ACT beta-lactamases.	ACT beta-lactamase	carbapenem;cephalosporin;cephamycin;penam	Beta-lactam	antibiotic inactivation	0	0	0.0824111	0.626306	0	0.090713	0.598563	1.2117	0.0779317	0.257513	1.13083	0	0.446118	0
ARO:3001839	ACT-18	ACT-18 is a beta-lactamase. From the Lahey list of ACT beta-lactamases.	ACT beta-lactamase	carbapenem;cephalosporin;cephamycin;penam	Beta-lactam	antibiotic inactivation	0	0	0	0	0	0	0	0	0	0	0	0	0	0
ARO:3001840	ACT-19	ACT-19 is a beta-lactamase. From the Lahey list of ACT beta-lactamases.	ACT beta-lactamase	carbapenem;cephalosporin;cephamycin;penam	Beta-lactam	antibiotic inactivation	2.72866	4.28235	3.0262	0.212822	0	0	1.2513	0.846954	0.901019	0.926163	1.44246	1.61671	0.546554	3.60526
ARO:3001841	ACT-20	ACT-20 is a beta-lactamase. From the Lahey list of ACT beta-lactamases.	ACT beta-lactamase	carbapenem;cephalosporin;cephamycin;penam	Beta-lactam	antibiotic inactivation	0	0	0	0	0	0	0	0	0	0	0	0	0	0
ARO:3001843	ACT-22	ACT-22 is a beta-lactamase. From the Lahey list of ACT beta-lactamases.	ACT beta-lactamase	carbapenem;cephalosporin;cephamycin;penam	Beta-lactam	antibiotic inactivation	0.425265	2.29641	0.349623	0.393573	0.278807	0.299211	1.12818	0	2.44118	1.51415	0.295282	1.37617	1.47149	0
ARO:3001844	ACT-24	ACT-24 is a beta-lactamase. From the Lahey list of ACT beta-lactamases.	ACT beta-lactamase	carbapenem;cephalosporin;cephamycin;penam	Beta-lactam	antibiotic inactivation	0	0	0	0	0	0	0	0	0	0	0	0	0	0
ARO:3001847	ACT-27	ACT-27 is a beta-lactamase. From the Lahey list of ACT beta-lactamases.	ACT beta-lactamase	carbapenem;cephalosporin;cephamycin;penam	Beta-lactam	antibiotic inactivation	3.25659	16.2597	0.15049	0.571844	0.221833	0.16565	1.87376	0.402303	0.14231	0	3.91555	0.283084	0	0
ARO:3001848	ACT-28	ACT-28 is a beta-lactamase. From the Lahey list of ACT beta-lactamases.	ACT beta-lactamase	carbapenem;cephalosporin;cephamycin;penam	Beta-lactam	antibiotic inactivation	0.216273	0	0	0	0	0	0	0	0	0	0	0	0	0
ARO:3001850	ACT-30	ACT-30 is a beta-lactamase. From the Lahey list of ACT beta-lactamases.	ACT beta-lactamase	carbapenem;cephalosporin;cephamycin;penam	Beta-lactam	antibiotic inactivation	0	0.259458	0	0	0.809867	0	0.57006	0	0.593765	0.490501	1.4912	0	1.44457	0
ARO:3001856	CFE-1	CFE-1 is a beta-lactamase found in Escherichia coli	CMY beta-lactamase	cephamycin	Beta-lactam	antibiotic inactivation	0	0	0	0	0	0	0	0	0	0	0	0	0	0
ARO:3001900	CTX-M-38	CTX-M-38 is a beta-lactamase found in Escherichia coli	CTX-M beta-lactamase	cephalosporin	Beta-lactam	antibiotic inactivation	0	0	0	0	0	0	0	0	0	0	0	0	0	0
ARO:3001913	CTX-M-51	CTX-M-51 is a beta-lactamase. From the Lahey list of CTX-M beta-lactamases.	CTX-M beta-lactamase	cephalosporin	Beta-lactam	antibiotic inactivation	0	0	0	0	0	0	0	0	0	0	0	0	0	0
ARO:3001982	CTX-M-123	CTX-M-123 is a beta-lactamase found in Escherichia coli	CTX-M beta-lactamase	cephalosporin	Beta-lactam	antibiotic inactivation	0	0	0	0	0	0	0	0	0	0	0	0	0	0
ARO:3002020	CMY-9	CMY-9 is a beta-lactamase found in Escherichia coli	CMY beta-lactamase	cephamycin	Beta-lactam	antibiotic inactivation	0	0	0	0	0	0	0	0	0	0	0	0	0	0
ARO:3002049	CMY-38	CMY-38 is a beta-lactamase found in the Enterobacteriaceae family	CMY beta-lactamase	cephamycin	Beta-lactam	antibiotic inactivation	0	0	0	0	0	0	0	0	0	0	0	0	0	39.0631
ARO:3002062	CMY-51	CMY-51 is a beta-lactamase. From the Lahey list of CMY beta-lactamases.	CMY beta-lactamase	cephamycin	Beta-lactam	antibiotic inactivation	1.88983	0	0	0	0	0	0	0	0	0	2.35232	0	0.829402	0
ARO:3002073	CMY-60	CMY-60 is a beta-lactamase. From the Lahey list of CMY beta-lactamases.	CMY beta-lactamase	cephamycin	Beta-lactam	antibiotic inactivation	1.43978	0	0	0	0	1.00451	0	0	1.54102	0.0678942	0.550426	0.0613083	0.282289	0.170901
ARO:3002077	CMY-64	CMY-64 is a beta-lactamase. From the Lahey list of CMY beta-lactamases.	CMY beta-lactamase	cephamycin	Beta-lactam	antibiotic inactivation	0	0	0	0	0	0	0	0	0	0	0	0	0	0
ARO:3002086	CMY-73	CMY-73 is a beta-lactamase. From the Lahey list of CMY beta-lactamases.	CMY beta-lactamase	cephamycin	Beta-lactam	antibiotic inactivation	15.1461	17.6203	15.3043	30.4522	15.5982	15.0031	29.6403	17.5933	11.6625	14.4839	35.4881	27.5321	26.7475	12.6069
ARO:3002117	CMY-105	CMY-105 is a beta-lactamase. From the Lahey list of CMY beta-lactamases.	CMY beta-lactamase	cephamycin	Beta-lactam	antibiotic inactivation	0	0	0	0	0	0	0	0	0	0	0	0	0	0
ARO:3002133	DHA-2	DHA-2 is a beta-lactamase found in Klebsiella pneumoniae	DHA beta-lactamase	cephalosporin;cephamycin	Beta-lactam	antibiotic inactivation	0	0	0	0	0	0	0	0	0	0.158122	1.52491	0	0	1.2636
ARO:3002135	DHA-6	DHA-6 is a beta-lactamase found in the Enterobacteriaceae family	DHA beta-lactamase	cephalosporin;cephamycin	Beta-lactam	antibiotic inactivation	0	0	0	0	0	0	0	0	0	0	0	0	0	0
ARO:3002138	DHA-5	DHA-5 is a beta-lactamase. From the Lahey list of DHA beta-lactamases.	DHA beta-lactamase	cephalosporin;cephamycin	Beta-lactam	antibiotic inactivation	0.135229	0	0	0	0	0	0	0	0	0	0	0	0	0
ARO:3002140	DHA-9	DHA-9 is a beta-lactamase. From the Lahey list of DHA beta-lactamases.	DHA beta-lactamase	cephalosporin;cephamycin	Beta-lactam	antibiotic inactivation	0	2.21869	0	0	0	0.949848	0	0	0	0	0.607222	0	0	0
ARO:3002141	DHA-10	DHA-10 is a beta-lactamase. From the Lahey list of DHA beta-lactamases.	DHA beta-lactamase	cephalosporin;cephamycin	Beta-lactam	antibiotic inactivation	1.87117	0	0	0	0	0	0	0	0	0	0	0	0	0
ARO:3002143	DHA-12	DHA-12 is a beta-lactamase. From the Lahey list of DHA beta-lactamases.	DHA beta-lactamase	cephalosporin;cephamycin	Beta-lactam	antibiotic inactivation	4.80004	1.00563	7.38016	6.22181	3.54235	4.25302	5.08332	9.95564	0.442777	1.59368	4.66082	4.59806	3.7341	3.40873
ARO:3002146	DHA-15	DHA-15 is a beta-lactamase. From the Lahey list of DHA beta-lactamases.	DHA beta-lactamase	cephalosporin;cephamycin	Beta-lactam	antibiotic inactivation	0	0	0	0	0	0	0	0	0	0	0	0	0	0
ARO:3002147	DHA-16	DHA-16 is a beta-lactamase. From the Lahey list of DHA beta-lactamases.	DHA beta-lactamase	cephalosporin;cephamycin	Beta-lactam	antibiotic inactivation	0	0	0	0	0.361059	3.56977	0.255044	0	9.01302	0.401476	1.3379	0.29197	0.926321	0.621575
ARO:3002150	DHA-19	DHA-19 is a beta-lactamase. From the Lahey list of DHA beta-lactamases.	DHA beta-lactamase	cephalosporin;cephamycin	Beta-lactam	antibiotic inactivation	3.02417	0	0	0	0	5.01989	0	0	0	0.0931571	0.161657	0	7.12999	0
ARO:3002155	FOX-1	FOX-1 is a beta-lactamase found in Klebsiella pneumoniae	FOX beta-lactamase	cephalosporin;cephamycin	Beta-lactam	antibiotic inactivation	1.99618	0	0	0	0	0	0	0	0	0	0	0	0	0
ARO:3002156	FOX-2	FOX-2 is a beta-lactamase found in Escherichia coli	FOX beta-lactamase	cephalosporin;cephamycin	Beta-lactam	antibiotic inactivation	0.111971	0.13525	0.0935478	0.410934	0.956472	0.135105	1.24325	1.9767	1.73036	0.511373	4.01691	1.88576	1.6327	0
ARO:3002157	FOX-3	FOX-3 is a beta-lactamase found in Klebsiella oxytoca	FOX beta-lactamase	cephalosporin;cephamycin	Beta-lactam	antibiotic inactivation	0.0891975	0	0	0	0	0	0	0	0	0	0	0	0	0
ARO:3002162	FOX-10	FOX-10 is a beta-lactamase. From the Lahey list of FOX beta-lactamases.	FOX beta-lactamase	cephalosporin;cephamycin	Beta-lactam	antibiotic inactivation	0.354786	0.389188	0.706381	0	0	0	0	0	0	0	0.372801	0.332191	0	1.30658
ARO:3002163	FOX-9	FOX-9 is a beta-lactamase. From the Lahey list of FOX beta-lactamases.	FOX beta-lactamase	cephalosporin;cephamycin	Beta-lactam	antibiotic inactivation	1.46298	0	0	0	0	0	0	0	0	0	0	0.314234	0	0
ARO:3002171	MIR-6	MIR-6 is a beta-lactamase. From the Lahey list of MIR beta-lactamases.	MIR beta-lactamase	cephalosporin;monobactam	Beta-lactam	antibiotic inactivation	0	0	0	0	0	1.6565	1.04098	0.223502	0	0.696653	1.58846	0	1.26723	0
ARO:3002176	MIR-11	MIR-11 is a beta-lactamase. From the Lahey list of MIR beta-lactamases.	MIR beta-lactamase	cephalosporin;monobactam	Beta-lactam	antibiotic inactivation	0	0	0	0	0	0	0	0	0	0	0	0	0	0
ARO:3002177	MIR-12	MIR-12 is a beta-lactamase. From the Lahey list of MIR beta-lactamases.	MIR beta-lactamase	cephalosporin;monobactam	Beta-lactam	antibiotic inactivation	1.02132	0.205609	0	0	0	0	0	0	0	0	0	0	0	0
ARO:3002179	MIR-14	MIR-14 is a beta-lactamase. From the Lahey list of MIR beta-lactamases.	MIR beta-lactamase	cephalosporin;monobactam	Beta-lactam	antibiotic inactivation	1.49411	0.116637	0.658036	0.296226	0	1.88781	0.647096	0	0.147438	0	1.52806	0.123782	0.168801	0
ARO:3002185	MOX-6	MOX-6 is a beta-lactamase found in Klebsiella pneumoniae	MOX beta-lactamase	cephalosporin;cephamycin;penam	Beta-lactam	antibiotic inactivation	0	4.51313	0	0	0	0.298429	1.29167	0	0	1.57827	0.972219	1.68066	0.782518	2.5074
ARO:3002189	MOX-7	MOX-7 is a beta-lactamase. From the Lahey list of MOX beta-lactamases.	MOX beta-lactamase	cephalosporin;cephamycin;penam	Beta-lactam	antibiotic inactivation	0	0	0	0	0	0	0	0	0	0	0	0	0	0
ARO:3002191	MOX-9	MOX-9 is a beta-lactamase found in Citrobacter freundii.	MOX beta-lactamase	cephalosporin;cephamycin;penam	Beta-lactam	antibiotic inactivation	5.79434	0	2.53263	0.320791	0	0.929255	0	0	0.388555	1.00844	0	0	0.262055	0
ARO:3002235	IMP-44	IMP-44 is a beta-lactamase found in Pseudomonas aeruginosa	IMP beta-lactamase	carbapenem;cephalosporin;cephamycin;penam;penem	Beta-lactam	antibiotic inactivation	0	0	0	2.27888	0	0	0	0	0	0	0	0	0	0
ARO:3002248	CARB-9	CARB-9 is a beta-lactamase found in Vibrio cholerae	CARB beta-lactamase	penam	Beta-lactam	antibiotic inactivation	0.371481	0	0	0	0	0	0	0	0	0	0	0	0	0
ARO:3002331	GES-2	GES-2 is a beta-lactamase found in Pseudomonas aeruginosa	GES beta-lactamase	carbapenem;cephalosporin;penam	Beta-lactam	antibiotic inactivation	0.830945	0	0	0	0	0	0	0	0	0	0	0	0	0
ARO:3002342	GES-13	GES-13 is a beta-lactamase found in Pseudomonas aeruginosa	GES beta-lactamase	carbapenem;cephalosporin;penam	Beta-lactam	antibiotic inactivation	2.19053	0	0	0	0	0	0	0	0	0	0	0	0	0
ARO:3002364	PER-2	PER-2 is a beta-lactamase found in Salmonella typhimurium	PER beta-lactamase	carbapenem;cephalosporin;monobactam;penam;penem	Beta-lactam	antibiotic inactivation	5.558	6.47074	2.53263	2.22849	5.39459	6.45397	7.77609	6.73805	6.20514	2.88553	10.9494	5.35379	8.46746	0.540765
ARO:3002368	PER-6	PER-6 is a beta-lactamase found in Aeromonas allosaccharophila	PER beta-lactamase	carbapenem;cephalosporin;monobactam;penam;penem	Beta-lactam	antibiotic inactivation	0	0	0.216329	2.71744	0	0	0.897845	0	0	0.56331	0	0.269047	0	0
ARO:3002370	VEB-1	VEB-1 is a beta-lactamase found in Escherichia coli and Pseudomonas aeruginosa.	VEB beta-lactamase	cephalosporin;monobactam	Beta-lactam	antibiotic inactivation	0	0	0	0	0	0	0	0	0	0	0	0	0	0
ARO:3002372	VEB-3	VEB-3 is a beta-lactamase found in Enterobacter cloacae	VEB beta-lactamase	cephalosporin;monobactam	Beta-lactam	antibiotic inactivation	0.531581	0	0.349623	0.664263	0.661392	0	0	3.61396	0.220413	1.33525	0.246024	0	0	2.82926
ARO:3002374	VEB-6	VEB-6 is a beta-lactamase found in Proteus mirabilis	VEB beta-lactamase	cephalosporin;monobactam	Beta-lactam	antibiotic inactivation	0	0	0	0	0	0	0	0	0	0	0	0	0	0
ARO:3002376	VEB-7	VEB-7 is a beta-lactamase. From the Lahey list of VEB beta-lactamases.	VEB beta-lactamase	cephalosporin;monobactam	Beta-lactam	antibiotic inactivation	0.217765	0.526074	0	0	0	0	0	0	0	0.248633	2.26766	0	0.516881	0
ARO:3002378	VEB-9	VEB-9 is a beta-lactamase. From the Lahey list of VEB beta-lactamases.	VEB beta-lactamase	cephalosporin;monobactam	Beta-lactam	antibiotic inactivation	0.217017	0.917466	0	0.903946	0	1.44019	1.97464	0.476957	19.5713	5.57502	5.02193	0.223744	12.7489	0.330011
ARO:3002383	SME-5	SME-5 is a beta-lactamase. From the Lahey list of SME beta-lactamases.	SME beta-lactamase	carbapenem	Beta-lactam	antibiotic inactivation	0	0	0	0	0	0	0	0	0	0	0	0	0	0
ARO:3002420	OKP-A-3	OKP-A-3 is a beta-lactamase found in Klebsiella pneumoniae	OKP beta-lactamase	cephalosporin;penam	Beta-lactam	antibiotic inactivation	1.01205	0	0	0	0	0	0	0	0	0	0	0	0	0
ARO:3002422	OKP-A-5	OKP-A-5 is a beta-lactamase found in Klebsiella pneumoniae	OKP beta-lactamase	cephalosporin;penam	Beta-lactam	antibiotic inactivation	0.696528	0	0	0	0	0	0	0	0	0	0	0	0	0
ARO:3002423	OKP-A-6	OKP-A-6 is a beta-lactamase found in Klebsiella pneumoniae	OKP beta-lactamase	cephalosporin;penam	Beta-lactam	antibiotic inactivation	0	0	0	0	0	0	0	0	0	0	0	0	0	0
ARO:3002482	LRA-1	LRA-1 is a beta-lactamase isolated from soil samples in Alaska	class A LRA beta-lactamase	cephalosporin;penam	Beta-lactam	antibiotic inactivation	0.207736	0	0	0	0	0	0	0	0	0	0	0	0	0
ARO:3002483	LRA-5	LRA-5 is a beta-lactamase isolated from soil samples in Alaska	class A LRA beta-lactamase	cephalosporin;penam	Beta-lactam	antibiotic inactivation	3.5749	0.816286	0	0	0	0	0	0	0	0	0	0	0	0
ARO:3002484	LRA-13	LRA-13 is a class D/class C fusion bifunctional beta-lactamase isolated from soil samples in Alaska.	class C LRA beta-lactamase;class D LRA beta-lactamase	cephalosporin;penam	Beta-lactam	antibiotic inactivation	5.64493	0.463244	0	0	0	0	0	0	0	0	0	0	0	0
ARO:3002485	LRA-2	LRA-2 is a beta-lactamase isolated from soil samples in Alaska	subclass B3 LRA beta-lactamase	cephalosporin;penam	Beta-lactam	antibiotic inactivation	7.29846	14.2416	4.90895	4.37814	5.8067	7.37122	13.2614	7.02456	23.1657	5.865	11.2094	10.7292	12.1569	2.0517
ARO:3002487	LRA-8	LRA-8 is a beta-lactamase isolated from soil samples in Alaska	subclass B3 LRA beta-lactamase	cephalosporin;penam	Beta-lactam	antibiotic inactivation	10.7018	8.37208	35.6548	11.1169	6.36732	20.9301	33.2792	26.0208	7.56547	24.1403	22.7978	11.5567	13.0297	9.29657
ARO:3002488	LRA-9	LRA-9 is a beta-lactamase isolated from soil samples in Alaska	subclass B3 LRA beta-lactamase	cephalosporin;penam	Beta-lactam	antibiotic inactivation	0	0	0	0	0	0	1.57287	0.6754	0	0	0	0.237625	0.273532	35.5792
ARO:3002489	LRA-10	LRA-10 is a beta-lactamase isolated from soil samples in Alaska	class C LRA beta-lactamase	cephalosporin;penam	Beta-lactam	antibiotic inactivation	8.32879	0.49277	1.40051	0	0	0	0.207594	0.534854	0	0	0	0.564532	0	0
ARO:3002492	LRA-18	LRA-18 is a beta-lactamase isolated from soil samples in Alaska	class C LRA beta-lactamase	cephalosporin;penam	Beta-lactam	antibiotic inactivation	12.0238	0.592661	0	0	0.364069	0.621398	0.329484	0	1.10105	0.18375	0.186211	0.530963	2.33018	0
ARO:3002493	SRT-1	SRT-1, isolated from Serratia marcescens, confers resistance to cephalosporins but not carbapenems, penems and monobactams.	SRT beta-lactamase	cephalosporin	Beta-lactam	antibiotic inactivation	26.7526	7.42917	9.97197	8.00615	0.468834	6.87447	4.07995	3.95902	4.87873	4.60271	4.78582	6.89645	8.56684	2.53198
ARO:3002494	SRT-2	SRT-2, isolated from Serratia marcescens, is a chromosomal beta-lactamase that confers resistance to cefotaxime	SRT beta-lactamase	cephalosporin	Beta-lactam	antibiotic inactivation	26.1712	3.62269	9.35091	9.02794	10.3228	3.72106	7.90313	15.3708	4.86273	11.4118	7.61481	5.20693	12.0992	8.01954
ARO:3002505	PDC-6	PDC-6 is a beta-lactamase found in Pseudomonas aeruginosa.	PDC beta-lactamase	carbapenem;cephalosporin;monobactam	Beta-lactam	antibiotic inactivation	0.0562851	0	0	0	0	0	0	0	0	0	0	0	0	0
ARO:3002506	PDC-7	PDC-7 is a extended-spectrum beta-lactamase found in Pseudomonas aeruginosa.	PDC beta-lactamase	carbapenem;cephalosporin;monobactam	Beta-lactam	antibiotic inactivation	5.42988	0	0	0	0	0	0	0	0	0	0	0	0	0
ARO:3002507	PDC-8	PDC-8 is a extended-spectrum beta-lactamase found in Pseudomonas aeruginosa.	PDC beta-lactamase	carbapenem;cephalosporin;monobactam	Beta-lactam	antibiotic inactivation	0.418224	1.14337	1.329	0.970236	0.506837	3.85602	0.23784	0.358817	1.13848	1.28184	3.2618	0.144688	0.747823	2.25401
ARO:3002508	PDC-9	PDC-9 is a extended-spectrum beta-lactamase found in Pseudomonas aeruginosa.	PDC beta-lactamase	carbapenem;cephalosporin;monobactam	Beta-lactam	antibiotic inactivation	0.124806	0	0	2.33936	0	0	0	0	0	0	0.144405	0	0	0
ARO:3002510	LRA-3	LRA-3 is a beta-lactamase isolated from soil samples in Alaska	subclass B3 LRA beta-lactamase	cephalosporin;penam	Beta-lactam	antibiotic inactivation	0.734324	1.06936	0.996048	0.91761	0	0	0.335643	0	0.304477	0.503049	0.84728	0	0	0.744444
ARO:3002511	LRA-12	LRA-12 is a beta-lactamase isolated from soil samples in Alaska	subclass B3 LRA beta-lactamase	cephalosporin;penam	Beta-lactam	antibiotic inactivation	0.493374	0.177397	0.0697836	12.2348	2.70861	2.62972	0	1.77219	0	0.335366	0.243586	3.95303	0	4.33523
ARO:3002512	LRA-17	LRA-17 is a beta-lactamase isolated from soil samples in Alaska	subclass B3 LRA beta-lactamase	cephalosporin;penam	Beta-lactam	antibiotic inactivation	1.75239	1.16613	1.25092	0.846722	0	0	3.0702	1.42683	6.3215	34.9687	8.52672	14.2027	15.1831	6.7874
ARO:3002513	LRA-19	LRA-19 is a beta-lactamase isolated from soil samples in Alaska	subclass B3 LRA beta-lactamase	cephalosporin;penam	Beta-lactam	antibiotic inactivation	15.9503	15.482	3.09198	22.8327	2.3731	1.79446	6.64659	4.03383	2.80984	3.41328	4.06855	5.79349	0.946546	10.588
ARO:3002514	OCH-1	OCH-1 beta-lactamase is an Ambler class C chromosomal-encoded beta-lactamases in Ochrobactrum anthropi	OCH beta-lactamase	cephalosporin;cephamycin;monobactam;penam;penem	Beta-lactam	antibiotic inactivation	0	0	0	0	0	0	0	0	0	0	0	0	0	0
ARO:3002522	novA	A type III ABC transporter, identified on the novobiocin biosynthetic gene cluster, involved in the transport and resistance of novobiocin.	ATP-binding cassette (ABC) antibiotic efflux pump	aminocoumarin antibiotic	Aminocoumarin	antibiotic efflux	770.706	1141.35	933.838	585.944	523.094	642.34	738.844	836.532	708.758	723.63	845.455	778.317	690.02	754.741
ARO:3002528	AAC(3)-Ia	AAC(3)-Ia is an aminoglycoside acetyltransferase encoded by plasmids, transposons, integrons in S. marcescens, E. coli, Acinetobacter baumannii, Klebsiella pneumoniae, Klebsiella oxytoca, P. aeruginosa, Salmonella typhimurium and Proteus mirabilis	AAC(3)	aminoglycoside antibiotic	Aminoglycoside	antibiotic inactivation	0.289687	0	0	0	0	0	0	0	0	0	0	0	0	0
ARO:3002529	AAC(3)-Id	AAC(3)-Id is an aminoglycoside acetyltransferase encoded by genomic islands and integrons in S. enterica, P. mirabilis and Vibrio fluvialis	AAC(3)	aminoglycoside antibiotic	Aminoglycoside	antibiotic inactivation	0.220811	0	0.950898	0.919749	0.662619	0	0.466413	0.323531	3.66225	2.7372	3.08408	0.211394	0.243337	3.80552
ARO:3002531	AAC(3)-Ic	AAC(3)-Ic is an integron-encoded aminoglycoside acetyltransferase in P. aeruginosa	AAC(3)	aminoglycoside antibiotic	Aminoglycoside	antibiotic inactivation	3.13668	0	0	0	0	0	0	0	0	0	0	0	0	0
ARO:3002533	AAC(3)-IIa	AAC(3)-IIa is a plasmid-encoded aminoglycoside acetyltransferase in K. pneumoniae, E. cloacae, Actinobacillus pleuropneumoniae, S. typhimurium, Citrobacter freundii, and P. aeruginosa.	AAC(3)	aminoglycoside antibiotic	Aminoglycoside	antibiotic inactivation	0	0.625252	2.26833	0.342511	0.73816	0.449994	0	0	1.51534	0.851618	0.524405	26.1463	0.390353	7.37098
ARO:3002534	AAC(3)-IIb	AAC(3)-IIb is an aminoglycoside acetyltransferase in E. coli, A. faecalis and S. marcescens	AAC(3)	aminoglycoside antibiotic	Aminoglycoside	antibiotic inactivation	0.262664	0.317271	0	0	0.571138	0.488455	0.164742	6.08879	0.839265	8.87843	2.37633	0.121473	1.72096	0
ARO:3002535	AAC(3)-IIc	AAC(3)-IIc is a plasmid-encoded aminoglycoside acetyltransferase in E. coli and P. aeruginosa	AAC(3)	aminoglycoside antibiotic	Aminoglycoside	antibiotic inactivation	0.174453	0	0.177501	0	0	0.952487	1.48763	1.27804	0	0.597544	1.1966	0	0	0
ARO:3002536	AAC(3)-IIIa	AAC(3)-IIIa is a chromosomal-encoded aminoglycoside acetyltransferase in P. aeruginosa	AAC(3)	aminoglycoside antibiotic	Aminoglycoside	antibiotic inactivation	0	1.22449	2.42509	0	0	0	1.1137	0	1.08302	1.1756	0.940227	0.239373	5.90621	0.101946
ARO:3002537	AAC(3)-IIIb	AAC(3)-IIIb is an aminoglycoside acetyltransferase in P. aeruginosa	AAC(3)	aminoglycoside antibiotic	Aminoglycoside	antibiotic inactivation	1.67485	3.08037	3.53037	2.60823	39.9628	3.54459	7.11978	3.00126	1.14092	2.2381	0.986099	1.0087	2.575	1.53295
ARO:3002538	AAC(3)-IIIc	AAC(3)-IIIc is an aminoglycoside acetyltransferase in P. aeruginosa	AAC(3)	aminoglycoside antibiotic	Aminoglycoside	antibiotic inactivation	0.268731	0.324599	0	0	0	0.162125	2.59802	0	0.139282	1.38071	3.10932	0	0.95678	0
ARO:3002539	AAC(3)-IV	AAC(3)-IV is a plasmid-encoded aminoglycoside acetyltransferase in E. coli, C. jejuni and P. stutzeri	AAC(3)	aminoglycoside antibiotic	Aminoglycoside	antibiotic inactivation	2.06156	1.45033	5.56554	6.60157	1.60445	7.29184	2.89913	0	0.596135	11.9558	6.16152	3.86676	1.6479	0.715844
ARO:3002540	AAC(3)-VIa	AAC(3)-VIa is a plasmid-encoded aminoglycoside acetyltransferase in E. cloacae, S. enterica and E. coli	AAC(3)	aminoglycoside antibiotic	Aminoglycoside	antibiotic inactivation	0	0	0	0	0	0	1.70118	0	0	0.569239	0.384574	0	0	0
ARO:3002541	AAC(3)-VIIa	AAC(3)-VIIa is a chromosomal-encoded aminoglycoside acetyltransferase in Streptomyces rimosus	AAC(3)	aminoglycoside antibiotic	Aminoglycoside	antibiotic inactivation	0.114822	0	2.90039	0.47827	0.5566	0.554174	0	1.34957	0	0.52439	0	0	0.953881	0.349212
ARO:3002542	AAC(3)-VIIIa	AAC(3)-VIIIa is a chromosomal-encoded aminoglycoside acetyltransferase in Streptomyces fradiae	AAC(3)	aminoglycoside antibiotic	Aminoglycoside	antibiotic inactivation	0.380433	1.66734	0	0.718711	0	0	0.482376	0	0	0	0	1.19103	0	2.44601
ARO:3002543	AAC(3)-IXa	AAC(3)-IXa is a chromosomal-encoded aminoglycoside acetyltransferase in Micromonospora chalcea	AAC(3)	aminoglycoside antibiotic	Aminoglycoside	antibiotic inactivation	41.3134	59.8901	56.9837	25.6755	21.0778	47.2719	36.3048	35.3637	44.5578	31.1496	27.8435	66.3397	57.5434	22.9406
ARO:3002544	AAC(3)-Xa	AAC(3)-Xa is a chromosomal-encoded aminoglycoside acetyltransferase in Streptomyces griseus	AAC(3)	aminoglycoside antibiotic	Aminoglycoside	antibiotic inactivation	1.24548	2.14109	0.618083	4.08783	2.7333	0.340174	1.37478	0	1.75579	1.58726	0.652402	0.290667	2.27289	0.653757
ARO:3002545	AAC(6')-Ia	AAC(6')-Ia is an aminoglycoside acetyltransferase encoded by plasmids, transposons, integrons in Citrobacter diversus, E. coli, K. pneumoniae, Shigella sonnei, and P. aeruginosa.	AAC(6')	aminoglycoside antibiotic	Aminoglycoside	antibiotic inactivation	0.853956	2.76089	0.466592	3.9569	1.02554	26.1655	5.40819	3.44831	20.2386	2.83098	5.51084	1.54535	7.40245	5.63748
ARO:3002549	AAC(6')-Ic	AAC(6')-Ic is a chromosomal-encoded aminoglycoside acetyltransferase in S. marcescens	AAC(6')	aminoglycoside antibiotic	Aminoglycoside	antibiotic inactivation	0	0	0	0	0	0	0	0	0	0	0	0	0	0
ARO:3002553	AAC(6')-If	AAC(6')-If is a plasmid-encoded aminoglycoside acetyltransferase in E. cloacae	AAC(6')	aminoglycoside antibiotic	Aminoglycoside	antibiotic inactivation	1.61928	0	0	0	0.654124	0	0	0	0	0	0	0	0	0
ARO:3002555	AAC(6')-Ih	AAC(6')-Ih is a plasmid-encoded aminoglycoside acetyltransferase in A. baumannii	AAC(6')	aminoglycoside antibiotic	Aminoglycoside	antibiotic inactivation	0	0	0	0	0	0	0	0	0	0	0	0	0	0
ARO:3002560	AAC(6')-Iq	AAC(6')-Iq is a aminoglycoside acetyltransferase encoded by plasmids and integrons in K. pneumoniae	AAC(6')	aminoglycoside antibiotic	Aminoglycoside	antibiotic inactivation	0	0.270499	0.249012	0	0.734124	15.4447	1.2882	0.332841	5.63141	1.27843	1.55466	1.40524	9.57928	3.87256
ARO:3002561	AAC(6')-Ir	AAC(6')-Ir is a chromosomal-encoded aminoglycoside acetyltransferase in Acinetobacter colistiniresistens	AAC(6')	aminoglycoside antibiotic	Aminoglycoside	antibiotic inactivation	0	0	0	0	0	0	0.9451	0	0	1.89746	0	0	0	0
ARO:3002563	AAC(6')-Isa	AAC(6')-Isa is a plasmid-encoded aminoglycoside acetyltransferase in Streptomyces albulus	AAC(6')	aminoglycoside antibiotic	Aminoglycoside	antibiotic inactivation	0	0	0	0	0	1.26157	1.66488	0	2.82833	0	1.4517	0.258371	2.42114	0.508113
ARO:3002565	AAC(6')-Iu	AAC(6')-Iu is a chromosomal-encoded aminoglycoside acetyltransferase in Acinetobacter genomosp. 17	AAC(6')	aminoglycoside antibiotic	Aminoglycoside	antibiotic inactivation	0	0	0.24548	0	2.89484	0	0	0	0	0	0	0	0	0
ARO:3002567	AAC(6')-Iw	AAC(6')-Iw is a chromosomal-encoded aminoglycoside acetyltransferase in Acinetobacter sp.	AAC(6')	aminoglycoside antibiotic	Aminoglycoside	antibiotic inactivation	2.40833	0	0	0	0	0	0.304354	0	0	0	0	0	0	0
ARO:3002569	AAC(6')-Iy	AAC(6')-Iy is a chromosomal-encoded aminoglycoside acetyltransferase in S. enteritidis and S. enterica. Regulatory mutation required to increase expression of this chromosomally-encoded gene for resistance. In the specific system, aminoglycoside resistance was due to a transcriptional fusion secondary to a chromosomal deletion in which the downstream aac(6')-Iy gene was placed under the control o…	AAC(6')	aminoglycoside antibiotic	Aminoglycoside	antibiotic inactivation	1.1623	1.87192	0	2.42069	1.8781	1.63617	0.22033	1.13533	4.61853	0.442353	1.12069	0	0.689704	0.785549
ARO:3002571	AAC(6')-Iaa	AAC(6')-Iaa is a chromosomal-encoded aminoglycoside acetyltransferase in S. typhimurium	AAC(6')	aminoglycoside antibiotic	Aminoglycoside	antibiotic inactivation	0.209112	0	1.14611	0	0	0	0	0	0	0.477507	0	0	0	0
ARO:3002572	AAC(6')-Iad	AAC(6')-Iad is a plasmid-encoded aminoglycoside acetyltransferase in Acinetobacter genomosp. 3	AAC(6')	aminoglycoside antibiotic	Aminoglycoside	antibiotic inactivation	14.2205	13.6049	9.37348	3.16767	3.55618	12.701	6.0111	4.89682	11.798	7.17443	11.3261	7.22756	9.81269	9.86789
ARO:3002576	AAC(6')-Ib3	AAC(6')-Ib3 is an integron-encoded aminoglycoside acetyltransferase in P. aeruginosa	AAC(6')	aminoglycoside antibiotic	Aminoglycoside	antibiotic inactivation	0.547559	1.32279	0	0	0	0	1.26755	0.267427	2.08118	6.99829	2.14909	0.940887	0	0
ARO:3002578	AAC(6')-Ib7	AAC(6')-Ib7 is a plasmid-encoded aminoglycoside acetyltransferase in E. cloacae and C. freundii	AAC(6')	aminoglycoside antibiotic	Aminoglycoside	antibiotic inactivation	1.12771	0	0	1.4679	0	0	0	0	0	0	0	0	0	0
ARO:3002579	AAC(6')-Ib8	AAC(6')-Ib8 is a plasmid-encoded aminoglycoside acetyltransferase in E. cloacae	AAC(6')	aminoglycoside antibiotic	Aminoglycoside	antibiotic inactivation	0	0	0	1.21782	2.36211	0	0	0.428378	0	0	0	0	0	0
ARO:3002582	AAC(6')-Ib11	AAC(6')-Ib11 is an integron-encoded aminoglycoside acetyltransferase in S. enterica	AAC(6')	aminoglycoside antibiotic	Aminoglycoside	antibiotic inactivation	0	0	0	0	0	0	0	0	0	0	8.65467	0	0	0
ARO:3002586	AAC(6')-32	AAC(6')-32 is an aminoglycoside acetyltransferase encoded by plasmids and integrons in P. aeruginosa	AAC(6')	aminoglycoside antibiotic	Aminoglycoside	antibiotic inactivation	0	0	0	0	0	0	0	0	0	0	0	0	0	0
ARO:3002588	AAC(6')-I30	AAC(6')-I30 is an integron-encoded aminoglycoside acetyltransferase in S. enterica	AAC(6')	aminoglycoside antibiotic	Aminoglycoside	antibiotic inactivation	0	0	0	0	0	0	0	0	0	0	0	0.879857	0	0
ARO:3002589	AAC(6')-Iid	AAC(6')-Iid is a chromosomal-encoded aminoglycoside acetyltransferase in Enterococcus durans	AAC(6')	aminoglycoside antibiotic	Aminoglycoside	antibiotic inactivation	0	0	0	0	1.59443	0	0	0	0	0	0	0	0	0
ARO:3002590	AAC(6')-Iih	AAC(6')-Iih is a chromosomal-encoded aminoglycoside acetyltransferase in Enterococcus hirae	AAC(6')	aminoglycoside antibiotic	Aminoglycoside	antibiotic inactivation	1.38812	12.7859	11.493	2.8804	1.39837	14.8054	8.23184	4.03048	14.2732	5.45596	4.97246	2.12837	12.2439	6.50532
ARO:3002591	AAC(6')-Ib-Suzhou	AAC(6')-Ib-Suzhou is an aminoglycoside acetyltransferase in E. cloacae and K. pneumoniae	AAC(6')	aminoglycoside antibiotic	Aminoglycoside	antibiotic inactivation	1.01858	0	0	0	0	0	0	0	0	0	0	0	0	0
ARO:3002593	AAC(6')-Ib-SK	AAC(6')-Ib-SK is a chromosomal-encoded aminoglycoside acetyltransferase in Streptomyces kanamyceticus	AAC(6')	aminoglycoside antibiotic	Aminoglycoside	antibiotic inactivation	0	0	0	0	0	0	0	0	0	0	0	0	0	0
ARO:3002594	AAC(6')-IIa	AAC(6')-IIa is an aminoglycoside acetyltransferase encoded by plasmids and integrons in P. aeruginosa and S. enterica	AAC(6')	aminoglycoside antibiotic	Aminoglycoside	antibiotic inactivation	0.295102	0	0	0	0	0	0	0	0	0	0	0	0	0
ARO:3002595	AAC(6')-IIb	AAC(6')-IIb is an integron-encoded aminoglycoside acetyltransferase in P. fluorescens	AAC(6')	aminoglycoside antibiotic	Aminoglycoside	antibiotic inactivation	0	0	0	0	0	0	0	0	0	0	0	0	0	0
ARO:3002597	AAC(6')-Ie-APH(2'')-Ia	AAC(6')-Ie-APH(2'')-Ia is an aminoglycoside acetyltransferase encoded by plasmids and transposons in S. aureus, E. faecalis, E. faecium and Staphylococcus warneri	AAC(6');APH(2'')	aminoglycoside antibiotic	Aminoglycoside	antibiotic inactivation	13.3974	13.6957	26.6714	7.33812	6.5354	26.1202	16.2661	3.79567	30.3981	17.6256	20.3763	12.6382	21.3224	4.81453
ARO:3002600	AAC(3)-Ib/AAC(6')-Ib''	AAC(3)-Ib/AAC(6')-Ib'' is an integron-encoded aminoglycoside acetyltransferase in P. aeruginosa	AAC(3);AAC(6')	aminoglycoside antibiotic	Aminoglycoside	antibiotic inactivation	0	0	0	0	0	0	0	0	0	0	0	0	0	0
ARO:3002602	aadA2	aadA2 is an aminoglycoside nucleotidyltransferase gene encoded by plasmids and integrons in K. pneumoniae, Salmonella spp., Corynebacterium glutamicum, C. freundii and Aeromonas spp.	ANT(3'')	aminoglycoside antibiotic	Aminoglycoside	antibiotic inactivation	2.29863	0	0	0	0	0	0	0	0	0	0	0	0	0
ARO:3002605	aadA5	aadA5 is an aminoglycoside nucleotidyltransferase gene encoded by plasmids, transposons and integrons in E. coli, K. pneumoniae, Kluyvera georgiana, P. aeruginosa and E. cloacae	ANT(3'')	aminoglycoside antibiotic	Aminoglycoside	antibiotic inactivation	0.479108	0	0	0	0	0	0	0	0	0	0	0	0	0
ARO:3002607	aadA7	aadA7 is an integron-encoded aminoglycoside nucleotidyltransferase gene in V. fluvialis, P. aeruginosa, E. coli, V. cholerae and S. enterica	ANT(3'')	aminoglycoside antibiotic	Aminoglycoside	antibiotic inactivation	0.836448	0	0	0	0	0	0	0	0	0	0	0	0	0
ARO:3002611	aadA11	aadA11 is an integron-encoded aminoglycoside nucleotidyltransferase gene in E. coli and P. aeruginosa	ANT(3'')	aminoglycoside antibiotic	Aminoglycoside	antibiotic inactivation	0	0	0	0	1.52303	0	0	0	0	0	0	0	0	0
ARO:3002613	aadA13	aadA13 is an aminoglycoside nucleotidyltransferase gene encoded by plasmids and integrons in Pseudomonas rettgeri, P. aeruginosa, Y. enterocolitica and E. coli	ANT(3'')	aminoglycoside antibiotic	Aminoglycoside	antibiotic inactivation	3.32378	0	0	3.90666	0	0	0	0	0	0	0	0	0	0
ARO:3002616	aadA16	aadA16 is an aminoglycoside nucleotidyltransferase gene encoded by plasmids and integrons in E. coli, V. cholerae and K. pneumoniae	ANT(3'')	aminoglycoside antibiotic	Aminoglycoside	antibiotic inactivation	1.11971	0	0	0	0	0	0	0	0	0	0	0	0	0
ARO:3002626	ANT(6)-Ia	ANT(6)-Ia is an aminoglycoside nucleotidyltransferase gene encoded by plasmids and chromosomes in Staphylococcus epidermidis, E. faecium, Streptococcus suis, S. aureus, E. faecalis and Streptococcus mitis	ANT(6)	aminoglycoside antibiotic	Aminoglycoside	antibiotic inactivation	4.12303	5.73518	2.2223	2.76431	4.10023	2.33564	2.18277	8.37035	4.7647	5.59356	2.87785	4.25919	1.33684	1.53769
ARO:3002627	aadK	aadK is a chromosomal-encoded aminoglycoside nucleotidyltransferase gene in B. subtilis and Bacillus spp.	ANT(6)	aminoglycoside antibiotic	Aminoglycoside	antibiotic inactivation	0	0	0	0	0	0	0	0	0	0	2.19207	0	0	0
ARO:3002629	ANT(6)-Ib	ANT(6)-Ib is an aminoglycoside nucleotidyltransferase gene encoded by transferable pathogenicity islands in C. fetus subsp. fetus and B. subtilis	ANT(6)	aminoglycoside antibiotic	Aminoglycoside	antibiotic inactivation	5.65295	7.67667	6.93002	5.8866	5.26482	18.1516	11.3534	11.8285	12.4938	9.91384	9.86791	7.29799	10.3232	11.8991
ARO:3002630	ANT(9)-Ia	ANT(9)-Ia is an aminoglycoside nucleotidyltransferase encoded by plasmids and transposons in S. aureus, Enterococcus spp., Staphylococcus sciuri and E. faecalis	ANT(9)	aminoglycoside antibiotic	Aminoglycoside	antibiotic inactivation	0	0.74059	1.00814	0	0	0.369898	2.09207	0.449173	0	0	0.709408	0	1.09147	0
ARO:3002631	spd	spd is a plasmid-encoded aminoglycoside nucleotidyltransferase gene in S. aureus	ANT(9)	aminoglycoside antibiotic	Aminoglycoside	antibiotic inactivation	1.25392	15.0214	7.6406	3.68272	0.368387	6.76571	5.08669	1.55072	3.71912	3.44566	2.02845	0.598779	9.21808	1.17756
ARO:3002634	APH(2'')-Ie	APH(2'')-Ie is a plasmid or transposon-encoded aminoglycoside phosphotransferase in E. faecium and E. casseliflavus	APH(2'')	aminoglycoside antibiotic	Aminoglycoside	antibiotic inactivation	0	0	0	0	0	0.202657	0	0	0	0.191765	0	0	0	1.70272
ARO:3002635	APH(2'')-IIa	APH(2'')-IIa is a chromosomal-encoded aminoglycoside phosphotransferase in E. faecium and E. coli	APH(2'')	aminoglycoside antibiotic	Aminoglycoside	antibiotic inactivation	0	0	0	0	0	0	0	0	1.19023	0	0	0.591904	0	0
ARO:3002636	APH(2'')-IIIa	APH(2'')-IIIa is a plasmid-encoded aminoglycoside phosphotransferase in Enterococcus gallinarum	APH(2'')	aminoglycoside antibiotic	Aminoglycoside	antibiotic inactivation	0	0	0	0	0	0	0	0	0	0	0	0	0	0
ARO:3002638	APH(3'')-Ia	APH(3'')-Ia is a chromosomal-encoded aminoglycoside phosphotransferase in S. griseus	APH(3'')	aminoglycoside antibiotic	Aminoglycoside	antibiotic inactivation	1.04672	0	0	0	0	0	0	0	0	0	0	0	0	0
ARO:3002639	APH(3'')-Ib	APH(3'')-Ib is an aminoglycoside phosphotransferase encoded by plasmids, transposons, integrative conjugative elements and chromosomes in Enterobacteriaceae and Pseudomonas spp.	APH(3'')	aminoglycoside antibiotic	Aminoglycoside	antibiotic inactivation	9.77911	0.426945	0	4.90762	0	0	0.268013	0	0	0	0.817937	0	0	0
ARO:3002644	APH(3')-IIa	APH(3')-IIa is a transposon-encoded aminoglycoside phosphotransferase in E. coli	APH(3')	aminoglycoside antibiotic	Aminoglycoside	antibiotic inactivation	1.50863	4.51328	8.24935	0	0.992087	2.35652	1.97526	1.59357	1.96388	2.88414	1.25841	0.162773	1.68633	1.76061
ARO:3002645	APH(3')-IIb	APH(3')-IIb is a chromosomal-encoded aminoglycoside phosphotransferase in P. aeruginosa	APH(3')	aminoglycoside antibiotic	Aminoglycoside	antibiotic inactivation	1.9283	0	0	0	0	0	0	0	0	0	0	0	0	0
ARO:3002646	APH(3')-IIc	APH(3')-IIc is a chromosomal-encoded aminoglycoside phosphotransferase in S. maltophilia	APH(3')	aminoglycoside antibiotic	Aminoglycoside	antibiotic inactivation	0	0	0	0	0	0	0	0	1.62036	0	0	0	0	0
ARO:3002647	APH(3')-IIIa	APH(3')-IIIa is a plasmid-encoded aminoglycoside phosphotransferase in S. aureus and Enterococcus spp.	APH(3')	aminoglycoside antibiotic	Aminoglycoside	antibiotic inactivation	37.1088	56.1313	25.2662	14.0589	7.78518	72.2505	33.3243	24.6892	38.0311	22.573	15.3804	20.9833	32.9827	21.3716
ARO:3002648	APH(3')-IVa	APH(3')-IVa is a chromosomal-encoded aminoglycoside phosphotransferase in B. circulans	APH(3')	aminoglycoside antibiotic	Aminoglycoside	antibiotic inactivation	7.69518	17.7838	13.0262	5.01669	2.69222	13.885	8.54622	1.79742	11.1307	9.95717	11.5727	10.6036	14.2635	12.1851
ARO:3002650	APH(3')-Vb	APH(3')-Vb is a chromosomal-encoded aminoglycoside phosphotransferase in Streptomyces ribosidificus	APH(3')	aminoglycoside antibiotic	Aminoglycoside	antibiotic inactivation	0	0	0	0	0	0	0	0	0	0	0	0	0	0
ARO:3002655	APH(4)-Ia	APH(4)-Ia is a plasmid-encoded aminoglycoside phosphotransferase in E. coli	APH(4)	aminoglycoside antibiotic	Aminoglycoside	antibiotic inactivation	0.184655	0	0	2.49973	0	0	0	0	0	0	0.213652	0	0	0
ARO:3002659	APH(6)-Ic	APH(6)-Ic is a transposon-encoded aminoglycoside phosphotransferase in S. enterica, P. aeruginosa and E. coli	APH(6)	aminoglycoside antibiotic	Aminoglycoside	antibiotic inactivation	0	0	0	0	0	0	0	0	0	0	0	0	0	0
ARO:3002660	APH(6)-Id	APH(6)-Id is an aminoglycoside phosphotransferase encoded by plasmids, integrative conjugative elements and chromosomal genomic islands in K. pneumoniae, Salmonella spp., E. coli, Shigella flexneri, Providencia alcalifaciens, Pseudomonas spp., V. cholerae, Edwardsiella tarda, Pasteurella multocida and Aeromonas bestiarum	APH(6)	aminoglycoside antibiotic	Aminoglycoside	antibiotic inactivation	9.61991	0	0	5.42125	0	0	0	0	0	0	0.65474	0	0.402945	0
ARO:3002665	npmA	NpmA is a plasmid-mediated aminoglycoside-resistance 16S rRNA methyltransferase by interfering with aminoglycoside binding with the A site of 16S rRNA through N-1 methylation at position A1408.	16S rRNA methyltransferase (A1408)	aminoglycoside antibiotic	Aminoglycoside	antibiotic target alteration	0	2.11264	3.14949	0	0	0.531621	0.334082	0.42059	4.62208	0.167683	0.509784	0.295952	1.0339	0.297778
ARO:3002666	rmtF	RmtF is a 16S rRNA methyltransferase found in Pseudomonas aeruginosa which methylates G1405 of the 16S rRNA. It confers high level resistance to many aminoglycosides.	16S rRNA methyltransferase (G1405)	aminoglycoside antibiotic	Aminoglycoside	antibiotic target alteration	0.825514	0.882464	1.34455	2.33967	0.500212	0	0	0.907154	0	1.25597	0.702847	0	0	0.313834
ARO:3002668	rmtG	RmtG is a 16S rRNA methyltransferase found in Pseudomonas aeruginosa which methylates G1405 of the 16S rRNA. It confers high level resistance to many aminoglycosides.	16S rRNA methyltransferase (G1405)	aminoglycoside antibiotic	Aminoglycoside	antibiotic target alteration	0	0	1.36286	0	0	0	0	1.38104	0	0	0	0	0	1.21947
ARO:3002669	APH(2'')-Ig	APH('')-Ig is a plasmid-encoded aminoglycoside phosphotransferase in Campylobacter coli	APH(2'')	aminoglycoside antibiotic	Aminoglycoside	antibiotic inactivation	0	0	0	0	0.804758	0.240375	0.226585	7.15135	0.30976	0.227456	0.115251	0	0	0.403926
ARO:3002671	Lactobacillus reuteri cat-TC	cat-TC is a plasmid-encoded variant of the cat gene found in Lactobacillus reuteri	chloramphenicol acetyltransferase (CAT)	phenicol antibiotic	Phenicol	antibiotic inactivation	0.725883	0.219198	0	2.26766	0	0	0	0	0	0	0	0	0	0
ARO:3002672	Bacillus pumilus cat86	cat86 is a chromosome-encoded variant of the cat gene found in Bacillus pumilus	chloramphenicol acetyltransferase (CAT)	phenicol antibiotic	Phenicol	antibiotic inactivation	0	0	0	0	0	0	0	0	0	0	0.716363	0	0	0.836892
ARO:3002674	Clostridium butyricum catB	catB is a chromosome-encoded variant of the cat gene found in Clostridium butyricum	chloramphenicol acetyltransferase (CAT)	phenicol antibiotic	Phenicol	antibiotic inactivation	3.77294	10.3346	5.40107	0.839516	4.23578	6.48502	5.142	0.984359	4.33671	25.2549	8.96881	0.545464	3.54114	5.65771
ARO:3002675	catB2	catB2 is a plasmid-encoded variant of the cat gene found in Escherichia coli, Salmonella enteritidis and Pasteurella multocida	chloramphenicol acetyltransferase (CAT)	phenicol antibiotic	Phenicol	antibiotic inactivation	2.73571	0	0	19.646	4.81877	14.6536	3.03324	5.56811	1.94553	3.90868	0.573872	7.37389	4.40097	2.54922
ARO:3002676	catB3	catB3 is a plasmid or chromosome-encoded variant of the cat gene found in Salmonella typhimurium, Acinetobacter baumannii and Escherichia coli	chloramphenicol acetyltransferase (CAT)	phenicol antibiotic	Phenicol	antibiotic inactivation	2.76511	17.5602	10.5332	36.6448	15.8435	13.372	13.3713	8.32689	27.3275	15.2498	29.4538	10.8334	15.9775	2.28149
ARO:3002678	Pseudomonas aeruginosa catB6	catB6 is a plasmid-encoded variant of the cat gene found in Pseudomonas aeruginosa	chloramphenicol acetyltransferase (CAT)	phenicol antibiotic	Phenicol	antibiotic inactivation	0.876779	11.0554	3.65981	8.2088	9.00392	17.2145	23.0798	6.88944	7.38396	33.4213	7.45157	9.06818	9.11184	74.4677
ARO:3002679	Pseudomonas aeruginosa catB7	catB7 is a chromosome-encoded variant of the cat gene found in Pseudomonas aeruginosa	chloramphenicol acetyltransferase (CAT)	phenicol antibiotic	Phenicol	antibiotic inactivation	0	0	0	0	0	0	0	0	0	0	0	0	0	0
ARO:3002680	catB8	catB8 is a plasmid or integron-encoded variant of the cat gene found in Klebsiella pneumoniae, Salmonella typhi and Pseudomonas aeruginosa	chloramphenicol acetyltransferase (CAT)	phenicol antibiotic	Phenicol	antibiotic inactivation	4.85272	23.8504	24.7938	17.603	17.509	26.1411	13.5264	22.0165	23.9695	15.9958	19.4522	16.2719	17.9158	91.1438
ARO:3002681	catB9	catB9 is a chromosome-encoded variant of the cat gene found in Vibrio cholerae	chloramphenicol acetyltransferase (CAT)	phenicol antibiotic	Phenicol	antibiotic inactivation	0	0.372101	4.55035	0	45.1381	0.981945	1.57123	0	6.60167	0	2.81667	7.71915	0.727648	4.40565
ARO:3002683	catI	catI is a chromosome and transposon-encoded variant of the cat gene found in Escherichia coli and Acinetobacter baumannii	chloramphenicol acetyltransferase (CAT)	phenicol antibiotic	Phenicol	antibiotic inactivation	4.99863	4.02264	14.5301	0	0.887666	5.48789	4.73177	0.182145	3.63332	0.219828	2.87481	0.992521	2.16085	0.585569
ARO:3002684	catII	catII is a plasmid-encoded variant of the cat gene found in Haemophilus influenzae, Agrobacterium tumefaciens and Escherichia coli	chloramphenicol acetyltransferase (CAT)	phenicol antibiotic	Phenicol	antibiotic inactivation	0	0	0	0	0	0	0	0	0	0.686701	0	0	0	0
ARO:3002685	catIII	catIII is a plasmid-encoded variant of the cat gene found in Shigella flexneri	chloramphenicol acetyltransferase (CAT)	phenicol antibiotic	Phenicol	antibiotic inactivation	2.527	7.01459	13.9372	2.47189	12.2629	2.66726	11.1312	6.38684	14.0564	7.47974	15.0842	11.796	5.99726	5.4194
ARO:3002686	catP	catP is a transposon and chromosome-encoded variant of the cat gene found in Clostridium perfringens and Neisseria meningitidis	chloramphenicol acetyltransferase (CAT)	phenicol antibiotic	Phenicol	antibiotic inactivation	0.509289	0.778375	0.316097	0.600567	2.34582	0.802895	1.47591	4.43636	0	0.49386	0.745602	4.16224	1.22197	1.28146
ARO:3002687	catQ	catQ is a chromosome-encoded variant of the cat gene found in Clostridium perfringens	chloramphenicol acetyltransferase (CAT)	phenicol antibiotic	Phenicol	antibiotic inactivation	14.0178	20.9381	7.61949	4.18123	4.35232	32.272	30.1143	7.04135	36.8517	11.9138	9.94976	9.28194	23.0186	16.4563
ARO:3002688	catS	catS is a chromosome-encoded variant of the cat gene found in Streptococcus pyogenes	chloramphenicol acetyltransferase (CAT)	phenicol antibiotic	Phenicol	antibiotic inactivation	0	0	0	1.21782	0	0	0	0	0	0	0	0	0	0
ARO:3002690	Streptomyces lividans cmlR	cmlR is a plasmid or chromosome-encoded chloramphenicol resistance determinant (putative transmembrane protein) that is found in Escherichia coli and Streptomyces lividans	major facilitator superfamily (MFS) antibiotic efflux pump	phenicol antibiotic	Phenicol	antibiotic efflux	0	0	0	7.55889	0	0	0	0	3.27313	0.664112	2.2113	0	0	0
ARO:3002694	cmlA4	cmlA4 is a plasmid-encoded chloramphenicol exporter that is found in Klebsiella pneumoniae	major facilitator superfamily (MFS) antibiotic efflux pump	phenicol antibiotic	Phenicol	antibiotic efflux	0.804482	0	0	0	0	0	0	0	0	0	0	0	0	0
ARO:3002695	cmlA5	cmlA5 is a plasmid or transposon-encoded chloramphenicol exporter that is found in Escherichia coli	major facilitator superfamily (MFS) antibiotic efflux pump	phenicol antibiotic	Phenicol	antibiotic efflux	0.399695	0	1.97161	0	0	0	0	0	0	0.228176	0	0.824169	0	1.21561
ARO:3002696	cmlA6	cmlA6 is a plasmid-encoded chloramphenicol exporter that is found in Pseudomonas aeruginosa	major facilitator superfamily (MFS) antibiotic efflux pump	phenicol antibiotic	Phenicol	antibiotic efflux	1.51504	2.1723	0.68797	9.31412	0	0.377223	0.267576	0.114517	0.325693	0.721036	5.15945	1.30058	2.98214	1.91037
ARO:3002698	cmlB	cmlB is a plasmid-encoded chloramphenicol exporter that is found in Klebsiella aerogenes	major facilitator superfamily (MFS) antibiotic efflux pump	phenicol antibiotic	Phenicol	antibiotic efflux	7.35224	1.53994	0	4.06944	9.34555	0.292323	2.38813	0.114517	0.251135	0.276612	3.32893	0	1.24594	1.38574
ARO:3002699	cmlB1	cmlB1 is a plasmid-encoded chloramphenicol exporter that is found in Bordetella bronchiseptica	major facilitator superfamily (MFS) antibiotic efflux pump	phenicol antibiotic	Phenicol	antibiotic efflux	0.441339	0.440929	0	0	0	0	0	0	0.0945992	0.312588	0.316773	0	0	1.48028
ARO:3002700	cmlv	cmlv is a chromosome-encoded chloramphenicol phoshotransferase that is found in Streptomyces venezuelae	chloramphenicol phosphotransferase	phenicol antibiotic	Phenicol	antibiotic inactivation	6.64006	5.03044	0.183622	5.89403	21.0169	10.3819	8.37737	0.922328	13.0789	14.4735	9.40965	0.925106	11.9933	4.91146
ARO:3002701	Rhodococcus fascians cmr	cmr is a plasmid-encoded chloramphenicol exporter that is found in Rhodococcus fascians and Corynebacterium glutamicum	major facilitator superfamily (MFS) antibiotic efflux pump	phenicol antibiotic	Phenicol	antibiotic efflux	0	0.412328	0	18.3298	0	0.102972	1.55303	0	0.176926	0	0.197484	0	1.11409	0.692132
ARO:3002702	cmrA	cmrA is a transposon-encoded chloramphenicol exporter that is found in Rhodococcus rhodochrous	major facilitator superfamily (MFS) antibiotic efflux pump	phenicol antibiotic	Phenicol	antibiotic efflux	1.4214	2.61483	0	2.79839	10.4938	0.232314	0	0	0	0.439656	1.44564	0	0.685498	0
ARO:3002703	cmx	cmx is a plasmid or transposon-encoded chloramphenicol exporter that is found in Corynebacterium striatum and Pseudomonas aeruginosa.	major facilitator superfamily (MFS) antibiotic efflux pump	phenicol antibiotic	Phenicol	antibiotic efflux	19.9188	3.34941	0.120183	4.97214	0.642081	2.56349	2.61426	4.14944	0.994664	0.230114	19.6845	10.9455	0.66986	0.552532
ARO:3002704	fexA	fexA is a plasmid-encoded chloramphenicol exporter that is found in Staphylococcus lentus	major facilitator superfamily (MFS) antibiotic efflux pump	phenicol antibiotic	Phenicol	antibiotic efflux	0	0	0	0	0	1.81722	1.93258	0	0.293554	0.323335	0.655328	0	1.26033	1.79434
ARO:3002705	floR	floR is a plasmid or chromosome-encoded chloramphenicol exporter that is found in Bordetella bronchiseptica, Escherichia coli, Klebsiella pneumoniae, Salmonella enterica subsp. enterica serovar Typhimurium str. DT104 and Vibrio cholerae	major facilitator superfamily (MFS) antibiotic efflux pump	phenicol antibiotic	Phenicol	antibiotic efflux	4.95723	0.282521	0	0	0	0	0	0	0	0	0	0	0	0
ARO:3002708	QnrA2	QnrA2 is a plasmid-mediated quinolone resistance protein found in Klebsiella oxytoca	quinolone resistance protein (qnr)	fluoroquinolone antibiotic	Fluoroquinolone	antibiotic target protection	0	0	0	0	0	0	0	0	0.177888	18.8096	0	0	0	0
ARO:3002709	QnrA3	QnrA3 is a plasmid-mediated quinolone resistance protein found in Shewanella algae	quinolone resistance protein (qnr)	fluoroquinolone antibiotic	Fluoroquinolone	antibiotic target protection	0	0	0	0.240008	0	0	0	0	1.43349	0	0	0	0.547064	0
ARO:3002712	QnrA6	QnrA6 is a plasmid-mediated quinolone resistance protein found in Proteus mirabilis	quinolone resistance protein (qnr)	fluoroquinolone antibiotic	Fluoroquinolone	antibiotic target protection	0	0	0	0	4.62153	0	0	0	0	0	0	0	0	0
ARO:3002748	QnrB33	QnrB33 is a plasmid-mediated quinolone resistance protein found in Citrobacter braakii	quinolone resistance protein (qnr)	fluoroquinolone antibiotic	Fluoroquinolone	antibiotic target protection	0	0.322166	0	0.555482	0	0	0.244867	0	0	0	0.166066	0	0.0610324	0
ARO:3002753	QnrB38	QnrB38 is a plasmid-mediated quinolone resistance protein found in Citrobacter freundii	quinolone resistance protein (qnr)	fluoroquinolone antibiotic	Fluoroquinolone	antibiotic target protection	0	0	0	0	0	0	0	0	0	0	0	2.45696	0	0
ARO:3002761	QnrB46	QnrB46 is a plasmid-mediated quinolone resistance protein found in Escherichia coli	quinolone resistance protein (qnr)	fluoroquinolone antibiotic	Fluoroquinolone	antibiotic target protection	0	0	0	0	0	0	0	0	0	0	0	0	0	0
ARO:3002768	QnrB55	QnrB55 is a plasmid-mediated quinolone resistance protein found in Raoultella terrigena	quinolone resistance protein (qnr)	fluoroquinolone antibiotic	Fluoroquinolone	antibiotic target protection	0	0	0	0	0	0	0	4.23941	0	0	0	0	0	0
ARO:3002787	QnrC	QnrC is a plasmid-mediated quinolone resistance protein found in Proteus mirabilis	quinolone resistance protein (qnr)	fluoroquinolone antibiotic	Fluoroquinolone	antibiotic target protection	2.57763	0	0	0	0	0	0	0	0	0	0	0	0	0
ARO:3002788	QnrD1	QnrD1 is a plasmid-mediated quinolone resistance protein found in Salmonella enterica	quinolone resistance protein (qnr)	fluoroquinolone antibiotic	Fluoroquinolone	antibiotic target protection	0	0	0	0	0	0.0792089	0	1.05803	3.26633	0.0749518	0	0	0.233725	0.332756
ARO:3002789	QnrD2	QnrD2 is a plasmid-mediated quinolone resistance protein found in Salmonella enterica	quinolone resistance protein (qnr)	fluoroquinolone antibiotic	Fluoroquinolone	antibiotic target protection	0.535185	0	0	0	0	0	0	0	0	0	0	0	0	0
ARO:3002793	QnrS4	QnrS4 is a plasmid-mediated quinolone resistance protein found in Salmonella enterica	quinolone resistance protein (qnr)	fluoroquinolone antibiotic	Fluoroquinolone	antibiotic target protection	0	0.635673	0	0	0	0	0	0	1.90933	0	0	0	0	0
ARO:3002795	QnrS6	QnrS6 is a plasmid-mediated quinolone resistance protein found in Aeromonas hydrophila	quinolone resistance protein (qnr)	fluoroquinolone antibiotic	Fluoroquinolone	antibiotic target protection	1.99347	0	1.26632	0.447361	0.260314	0.971925	2.56527	0	0	6.77878	0.891086	2.16869	0.304666	0.683828
ARO:3002796	QnrS7	QnrS7 is a plasmid-mediated quinolone resistance protein found in Escherichia coli	quinolone resistance protein (qnr)	fluoroquinolone antibiotic	Fluoroquinolone	antibiotic target protection	0	0	1.20392	0	0	0	0	0	0.14231	0.313494	0	0.283084	0	0.278357
ARO:3002797	QnrS8	QnrS8 is a plasmid-mediated quinolone resistance protein found in Klebsiella pneumoniae	quinolone resistance protein (qnr)	fluoroquinolone antibiotic	Fluoroquinolone	antibiotic target protection	0	0	0.21769	2.89519	0.962672	0	0	0	0	0	0	0	0.235685	0
ARO:3002799	QnrVC1	QnrVC1 is an integron-mediated quinolone resistance protein found in Vibrio cholerae	quinolone resistance protein (qnr)	fluoroquinolone antibiotic	Fluoroquinolone	antibiotic target protection	0.576729	0	0	0	0	0	0	0	0	0	0	0	0	0
ARO:3002800	QnrVC3	QnrVC3 is an integron-mediated quinolone resistance protein found in Vibrio cholerae	quinolone resistance protein (qnr)	fluoroquinolone antibiotic	Fluoroquinolone	antibiotic target protection	1.34775	0.930253	3.13162	0	0	0	0	0	0	0	0	0	0	0
ARO:3002803	QnrVC6	QnrVC6 is an integron-mediated quinolone resistance protein found in Acinetobacter baumannii	quinolone resistance protein (qnr)	fluoroquinolone antibiotic	Fluoroquinolone	antibiotic target protection	0	0	0	0	0	0	0	0	0	0	0	0	0	0
ARO:3002812	pp-flo	pp-flo is a plasmid chloramphenicol exporter that is found in Photobacterium damselae subsp. piscicida	major facilitator superfamily (MFS) antibiotic efflux pump	phenicol antibiotic	Phenicol	antibiotic efflux	0	0.742994	0.155913	5.32442	10.8966	0.194385	2.6271	2.2924	0.212541	0.693947	0.711711	0.146643	4.53149	0
ARO:3002813	lmrB	lmrB is a chromosomally-encoded efflux pump that confers resistance to lincosamides in Bacillus subtilis	ATP-binding cassette (ABC) antibiotic efflux pump	lincosamide antibiotic	MLS	antibiotic efflux	12.2517	6.23194	13.8197	5.96927	7.60454	6.52698	13.2476	21.1515	4.4485	4.5376	48.2978	7.26484	4.86026	7.00701
ARO:3002814	clbA	clbA is a plasmid-encoded cfr gene found in Bacillus velezensis (Bacillus amyloliquefaciens subsp. plantarum).	Cfr 23S ribosomal RNA methyltransferase	lincosamide antibiotic;phenicol antibiotic;pleuromutilin antibiotic;streptogramin antibiotic	Multidrug	antibiotic target alteration	103.263	48.6507	83.7103	58.9561	51.1707	28.363	58.0744	70.9678	42.6485	65.8593	59.3207	129.687	40.7353	62.6241
ARO:3002815	clbB	clbB is a plasmid-encoded cfr gene found in Bacillus brevis	Cfr 23S ribosomal RNA methyltransferase	lincosamide antibiotic;phenicol antibiotic;pleuromutilin antibiotic;streptogramin antibiotic	Multidrug	antibiotic target alteration	19.4346	54.4754	55.7545	21.3093	18.4983	19.7354	25.2076	37.6923	24.072	37.2775	29.0275	42.0524	20.3303	41.1652
ARO:3002816	clbC	clbC is a plasmid-encoded cfr gene found in Bacillus clausii	Cfr 23S ribosomal RNA methyltransferase	lincosamide antibiotic;phenicol antibiotic;pleuromutilin antibiotic;streptogramin antibiotic	Multidrug	antibiotic target alteration	36.208	13.9859	20.9671	26.527	17.0293	9.28099	46.2875	14.1527	25.3468	48.6314	44.0069	21.3319	14.0617	28.8609
ARO:3002817	carA	carA is an ABC-F subfamily protein involved in macrolide resistance. It is found in Streptomyces thermotolerans	ABC-F ATP-binding cassette ribosomal protection protein	lincosamide antibiotic;macrolide antibiotic;oxazolidinone antibiotic;phenicol antibiotic;pleuromutilin antibiotic;streptogramin antibiotic;tetracycline antibiotic	Multidrug	antibiotic target protection	192.89	228.26	165.646	133.863	114.887	164.85	152.99	170.508	163.761	149.879	190.236	131.39	151.262	151.034
ARO:3002819	msrC	msrC is a chromosomal-encoded ABC-F subfamily protein expressed in Enterococcus faecium that confers resistance to erythromycin and other macrolide and streptogramin B antibiotics.	ABC-F ATP-binding cassette ribosomal protection protein	lincosamide antibiotic;macrolide antibiotic;oxazolidinone antibiotic;phenicol antibiotic;pleuromutilin antibiotic;streptogramin antibiotic;tetracycline antibiotic	Multidrug	antibiotic target protection	18.503	11.3059	19.702	11.7891	7.41829	19.0336	16.6138	20.3106	18.3282	9.51345	22.3793	14.6077	21.6946	11.521
ARO:3002823	ErmH	ErmH is a plasmid-mediated methyltransferase found in Streptomyces thermotolerans	Erm 23S ribosomal RNA methyltransferase	lincosamide antibiotic;macrolide antibiotic;streptogramin antibiotic	MLS	antibiotic target alteration	8.68053	16.8509	15.0881	0.556629	1.20391	2.92405	1.85544	9.71015	6.67033	6.73144	8.12463	5.66363	3.13179	6.82811
ARO:3002824	ErmV	ErmV is a plasmid-mediated methyltransferase found in Streptomyces viridochromogenes	Erm 23S ribosomal RNA methyltransferase	lincosamide antibiotic;macrolide antibiotic;streptogramin antibiotic	MLS	antibiotic target alteration	0.102519	0	0	1.37004	1.59443	0	0	0	0	0	0	0	0	0
ARO:3002825	ErmY	ErmY is a plasmid-mediated methyltransferase found in Staphylococcus aureus	Erm 23S ribosomal RNA methyltransferase	lincosamide antibiotic;macrolide antibiotic;streptogramin antibiotic	MLS	antibiotic target alteration	0	1.35757	3.71541	4.33817	6.18916	3.37854	1.15013	6.34589	1.01931	1.68242	3.17971	2.74008	0.888353	0.487572
ARO:3002827	tlrC	tlrC is an ABC-F subfamily protein found in Streptomyces fradiae and confers resistance to mycinamicin, tylosin and lincosamides. tlrC is found in the tylosin biosynthetic cluster and is one mechanism by which S. fradiae protects itself from self-destruction when producing this macrolide.	ABC-F ATP-binding cassette ribosomal protection protein	lincosamide antibiotic;macrolide antibiotic;oxazolidinone antibiotic;phenicol antibiotic;pleuromutilin antibiotic;streptogramin antibiotic;tetracycline antibiotic	Multidrug	antibiotic target protection	111.337	81.964	84.3147	175.542	54.3088	82.2774	80.7632	73.258	82.6714	92.9963	92.7055	84.2727	76.5654	67.9353
ARO:3002828	srmB	srmB is an ABC-F subfamily protein found in Streptomyces ambofaciens that confers resistance to spiramycin	ABC-F ATP-binding cassette ribosomal protection protein	lincosamide antibiotic;macrolide antibiotic;oxazolidinone antibiotic;phenicol antibiotic;pleuromutilin antibiotic;streptogramin antibiotic;tetracycline antibiotic	Multidrug	antibiotic target protection	91.1172	171.212	112.072	108.634	61.3512	93.7943	115.16	115.143	98.7494	108.566	88.8169	79.8572	96.5818	89.1438
ARO:3002829	vgaA	vgaA is an ABC-F subfamily protein expressed in staphylococci that confers resistance to streptogramin A antibiotics and related compounds. It is associated with plasmid DNA.	ABC-F ATP-binding cassette ribosomal protection protein	lincosamide antibiotic;macrolide antibiotic;oxazolidinone antibiotic;phenicol antibiotic;pleuromutilin antibiotic;streptogramin antibiotic;tetracycline antibiotic	Multidrug	antibiotic target protection	0	1.45831	0	0	0	1.75575	0.105629	0.680366	0.94653	0.106035	0	0	0.188311	0
ARO:3002830	vgaALC	vgaALC is an ABC-F subfamily protein expressed in staphylococci that confers resistance to streptogramin A antibiotics and related compounds. It is associated with plasmid DNA.	ABC-F ATP-binding cassette ribosomal protection protein	lincosamide antibiotic;macrolide antibiotic;oxazolidinone antibiotic;phenicol antibiotic;pleuromutilin antibiotic;streptogramin antibiotic;tetracycline antibiotic	Multidrug	antibiotic target protection	35.7868	16.5212	56.7703	23.4583	20.1321	26.0538	14.1738	25.4799	14.378	6.29659	19.3936	32.6021	17.9726	17.8553
ARO:3002831	vgaC	vgaC is an ABC-F subfamily protein expressed in staphylococci that confers resistance to streptogramin A antibiotics and related compounds. It is associated with plasmid DNA.	ABC-F ATP-binding cassette ribosomal protection protein	lincosamide antibiotic;macrolide antibiotic;oxazolidinone antibiotic;phenicol antibiotic;pleuromutilin antibiotic;streptogramin antibiotic;tetracycline antibiotic	Multidrug	antibiotic target protection	17.3745	28.5958	27.349	18.9348	17.7207	27.053	17.6595	19.8911	20.5058	23.2135	22.1203	13.4335	31.5381	27.0741
ARO:3002832	vgaD	vgaD is an ABC-F subfamily protein expressed in Enterococcus faecium that confers resistance to streptogramin A antibiotics and related compounds. It is associated with plasmid DNA.	ABC-F ATP-binding cassette ribosomal protection protein	lincosamide antibiotic;macrolide antibiotic;oxazolidinone antibiotic;phenicol antibiotic;pleuromutilin antibiotic;streptogramin antibiotic;tetracycline antibiotic	Multidrug	antibiotic target protection	35.6702	61.4368	41.494	33.337	23.2282	61.1381	56.8042	44.7598	45.6213	38.4178	36.7326	25.305	57.4318	40.2262
ARO:3002833	vgaE	vgaE is an ABC-F subfamily protein expressed in staphylococci that confers resistance to streptogramin A antibiotics and related compounds. It is associated with transposon DNA.	ABC-F ATP-binding cassette ribosomal protection protein	lincosamide antibiotic;macrolide antibiotic;oxazolidinone antibiotic;phenicol antibiotic;pleuromutilin antibiotic;streptogramin antibiotic;tetracycline antibiotic	Multidrug	antibiotic target protection	25.1644	43.254	24.9158	26.0902	22.6893	63.2378	57.2568	18.3856	40.6	33.1003	25.2446	30.3385	50.3084	36.9908
ARO:3002835	lnuA	lnuA is a plasmid-mediated nucleotidyltransferase found in Staphylococcus chromogenes	lincosamide nucleotidyltransferase (LNU)	lincosamide antibiotic	MLS	antibiotic inactivation	1.75422	0.564231	0.298385	4.46533	0	1.18179	0.44338	2.71208	0.204571	0	0	1.80859	0	0
ARO:3002837	lnuC	lnuC is a transposon-mediated nucleotidyltransferase found in Streptococcus agalactiae	lincosamide nucleotidyltransferase (LNU)	lincosamide antibiotic	MLS	antibiotic inactivation	113.995	141.294	260.619	151.618	122.702	109.26	140.937	202.511	108.264	162.837	183.556	152.23	112.738	147.272
ARO:3002838	lnuD	lnuD is a plasmid-mediated nucleotidyltransferase found in Streptococcus uberis	lincosamide nucleotidyltransferase (LNU)	lincosamide antibiotic	MLS	antibiotic inactivation	1.06423	2.77385	1.67819	0	0.618444	1.15453	3.04723	2.52354	0.396743	0.873983	3.0999	0.197301	3.86095	4.46215
ARO:3002839	lnuF	lnuF is an integron-mediated nucleotidyltransferase found in Escherichia coli	lincosamide nucleotidyltransferase (LNU)	lincosamide antibiotic	MLS	antibiotic inactivation	3.04871	0	0	0	0	0	0	0	0	0	0	0	0	0
ARO:3002840	vatA	vatA is a plasmid-mediated acetyltransferase found in Staphylococcus aureus	streptogramin vat acetyltransferase	streptogramin antibiotic	MLS	antibiotic inactivation	58.1396	13.2619	19.7692	67.8306	29.2821	42.0709	36.9796	30.4939	44.7348	47.5562	71.9345	33.846	61.3858	40.4931
ARO:3002841	vatB	vatB is a plasmid-mediated acetyltransferase found in Staphylococcus aureus	streptogramin vat acetyltransferase	streptogramin antibiotic	MLS	antibiotic inactivation	428.609	314.654	353.989	339.185	262.007	285.18	317.957	284.946	334.448	300.427	324.099	343.816	320.887	287.832
ARO:3002842	vatC	vatC is a plasmid-mediated acetyltransferase found in Staphylococcus cohnii	streptogramin vat acetyltransferase	streptogramin antibiotic	MLS	antibiotic inactivation	8.65771	4.71191	8.06821	11.6571	89.3447	10.569	16.7875	7.94797	3.29316	14.0151	8.59771	29.431	18.7266	8.07687
ARO:3002843	vatD	vatD is a transposon-mediated acetyltransferase found in Enterococcus faecium	streptogramin vat acetyltransferase	streptogramin antibiotic	MLS	antibiotic inactivation	7.82724	27.5331	16.7353	14.4261	16.6262	23.2182	26.635	36.0569	34.3649	27.5716	22.5516	17.7796	21.6005	15.2289
ARO:3002844	vatE	vatE is a transposon-mediated acetyltransferase found in Enterococcus faecium	streptogramin vat acetyltransferase	streptogramin antibiotic	MLS	antibiotic inactivation	118.985	52.1581	53.8381	25.4166	97.0797	31.7409	63.795	44.2172	61.2931	30.81	57.4268	27.1728	58.0483	33.881
ARO:3002845	vatH	vatH is a plasmid-mediated acetyltransferase found in Enterococcus faecium	streptogramin vat acetyltransferase	streptogramin antibiotic	MLS	antibiotic inactivation	55.4297	95.5592	76.9721	36.0864	76.8308	76.5863	41.5336	69.9302	57.9438	54.1921	48.9842	88.7158	42.0926	49.1253
ARO:3002846	arr-1	arr-1 is a chromosome-encoded ribosyltransferase found in Mycolicibacterium smegmatis	rifampin ADP-ribosyltransferase (Arr)	rifamycin antibiotic	Rifamycin	antibiotic inactivation	0.730664	0	0	0	0	0	0	0	0	0	0	0	0	0
ARO:3002848	arr-3	arr-3 is a plasmid-encoded ribosyltransferase found in Vibrio fluvialis	rifampin ADP-ribosyltransferase (Arr)	rifamycin antibiotic	Rifamycin	antibiotic inactivation	0.233896	0	0	0	0	0	0	0	0	0	0	0	0	0
ARO:3002849	arr-4	arr-4 is an integron-encoded ribosyltransferase found in Pseudomonas aeruginosa	rifampin ADP-ribosyltransferase (Arr)	rifamycin antibiotic	Rifamycin	antibiotic inactivation	0	0	0	0	0	0	0	0	0	0	0	0	0	0
ARO:3002850	arr-5	arr-5 is an integron-encoded ribosyltransferase found in Pseudomonas aeruginosa	rifampin ADP-ribosyltransferase (Arr)	rifamycin antibiotic	Rifamycin	antibiotic inactivation	0	0	0	0	0	0	0	0	0	0	0	0	0	0
ARO:3002854	dfrA1	dfrA1 is an integron-encoded dihydrofolate reductase	trimethoprim resistant dihydrofolate reductase dfr	diaminopyrimidine antibiotic	Diaminopyrimidine	antibiotic target replacement	8.59345	0	0	4.57837	0	0	0	0	0	2.00288	0	0	0	0
ARO:3002856	dfrA24	dfrA24 is an integron-encoded dihydrofolate reductase found in Escherichia coli	trimethoprim resistant dihydrofolate reductase dfr	diaminopyrimidine antibiotic	Diaminopyrimidine	antibiotic target replacement	1.08194	0.44871	2.01162	3.80036	0.900382	0.224115	2.13898	1.33011	1.45177	3.48861	7.33331	0.182892	2.66726	1.43886
ARO:3002857	dfrA26	dfrA26 is an integron-encoded dihydrofolate reductase found in Escherichia coli	trimethoprim resistant dihydrofolate reductase dfr	diaminopyrimidine antibiotic	Diaminopyrimidine	antibiotic target replacement	44.4707	30.6769	30.5762	33.5842	13.4592	37.0107	27.6311	52.2099	20.2798	24.3333	39.7702	15.2845	26.2944	23.2704
ARO:3002858	dfrA12	dfrA12 is an integron-encoded dihydrofolate reductase found in Vibrio cholerae	trimethoprim resistant dihydrofolate reductase dfr	diaminopyrimidine antibiotic	Diaminopyrimidine	antibiotic target replacement	0.426702	0	0	0.347948	0	0	0	1.40197	4.67648	0.693304	0	2.80644	7.31217	0.169371
ARO:3002860	dfrA17	dfrA17 is an integron-encoded dihydrofolate reductase found in Escherichia coli	trimethoprim resistant dihydrofolate reductase dfr	diaminopyrimidine antibiotic	Diaminopyrimidine	antibiotic target replacement	0.402241	0	0	0	0	0	0	0	0	0	0	0	0	0
ARO:3002865	dfrC	dfrC is a chromosome-encoded dihydrofolate reductase found in Staphylococcus aureus	trimethoprim resistant dihydrofolate reductase dfr	diaminopyrimidine antibiotic	Diaminopyrimidine	antibiotic target replacement	39.6611	15.5466	10.9891	52.9203	13.6102	30.8034	15.4716	14.1801	24.7121	29.0389	20.083	24.2396	27.942	19.4955
ARO:3002866	dfrD	dfrD is a plasmid-encoded dihydrofolate reductase found in Listeria monocytogenes	trimethoprim resistant dihydrofolate reductase dfr	diaminopyrimidine antibiotic	Diaminopyrimidine	antibiotic target replacement	4.4175	7.89526	17.3462	4.72148	20.8882	14.5282	18.8602	29.4462	26.3282	29.3878	15.6867	26.0205	9.75269	59.8584
ARO:3002867	dfrF	dfrF is a chromosome-encoded dihydrofolate reductase found in Streptococcus pyogenes	trimethoprim resistant dihydrofolate reductase dfr	diaminopyrimidine antibiotic	Diaminopyrimidine	antibiotic target replacement	30.8779	39.1096	42.7382	4.04028	5.43775	20.6075	28.7763	12.8916	40.7963	32.8636	19.5573	18.9229	34.3434	15.8458
ARO:3002868	dfrG	dfrG is a plasmid-encoded dihydrofolate reductase found in Staphylococcus aureus	trimethoprim resistant dihydrofolate reductase dfr	diaminopyrimidine antibiotic	Diaminopyrimidine	antibiotic target replacement	69.5327	15.4313	15.5358	4.99693	11.5439	7.73846	24.214	21.9706	15.4391	28.8814	19.3432	5.59908	16.5039	11.7854
ARO:3002869	dfrK	dfrK is a plasmid-encoded dihydrofolate reductase found in Staphylococcus aureus	trimethoprim resistant dihydrofolate reductase dfr	diaminopyrimidine antibiotic	Diaminopyrimidine	antibiotic target replacement	11.9131	11.4331	52.661	8.46062	10.7037	6.82762	14.667	0.282103	7.93165	2.01087	11.7872	5.11502	3.68669	3.556
ARO:3002871	tet37	tet37 is a chromosome-encoded oxidoreductase isolated from an uncultured bacterium that confers resistance to tetracycline	tetracycline inactivation enzyme	tetracycline antibiotic	Tetracycline	antibiotic inactivation	13.8956	9.07566	16.7983	37.4192	47.6484	9.67137	15.0811	12.7481	12.9498	24.7173	15.3068	9.4064	8.47211	27.8383
ARO:3002872	FosA3	An enzyme that confers resistance to fosfomycin in Escherichia coli by breaking the epoxide ring of the molecule. It depends on the cofactors Manganese (II) and Potassium and uses Glutathione (GSH) as the nucleophilic molecule.	fosfomycin thiol transferase	fosfomycin	Fosfomycin	antibiotic inactivation	0	0	0	0	0	0	0	0	0	0	0	0	0	0
ARO:3002873	FosB3	A thiol transferase that leads to the resistance of fosfomycin in Enterococcus faecium. Contrasting FosA, FosB is dependent on the cofactor Magnesium (II) and uses either bacillithiol to open up the epoxide ring of fosfomycin.	fosfomycin thiol transferase	fosfomycin	Fosfomycin	antibiotic inactivation	0.505215	0	0	0	0	0	0	0	0	0	0	0	0	0
ARO:3002874	FosC2	FosC2 is an enzyme that phosphorylates fosfomycin to confer resistance in Escherichia coli	fosC phosphotransferase family	fosfomycin	Fosfomycin	antibiotic inactivation	1.46865	0	0	0	0	0	0	0	0	0	0.549391	2.44772	0	0
ARO:3002875	dfrE	dfrE is a chromosome-encoded dihydrofolate reductase found in Enterococcus faecalis	trimethoprim resistant dihydrofolate reductase dfr	diaminopyrimidine antibiotic	Diaminopyrimidine	antibiotic target replacement	11.0853	45.033	13.4033	3.23583	2.5047	43.0918	19.7461	7.47581	18.8383	13.7057	17.5871	18.6427	24.8646	23.9271
ARO:3002878	BcII	Bacillus cereus beta-lactamase II is a zinc metallo-beta-lactamase that hydrolyzes a large number of penicillins and cephalosporins in the Bacillus cereus strain 5/B/6	Bc beta-lactamase	cephalosporin;penam	Beta-lactam	antibiotic inactivation	0.998448	39.5105	1.3763	2.61489	1.92188	10.3742	6.98971	2.57108	27.537	2.22153	6.88957	1.48362	11.3281	0.766748
ARO:3002879	linG	linG is an integron-associated gene cassette, with aadA2, encoding a lincosomide nucleotidyltransferase found in Salmonella enterica. linG confers resistance to lincosomide antibiotics.	lincosamide nucleotidyltransferase (LNU)	lincosamide antibiotic	MLS	antibiotic inactivation	0	0	0	0	0	0	0	0	0	0	0	0	0	0
ARO:3002881	lmrC	lmrC is an ABC-F subfamily protein that confers resistance to lincosamides in Streptomyces lincolnensis and Lactococcus lactis. It can dimerize with lmrD	ABC-F ATP-binding cassette ribosomal protection protein	lincosamide antibiotic;macrolide antibiotic;oxazolidinone antibiotic;phenicol antibiotic;pleuromutilin antibiotic;streptogramin antibiotic;tetracycline antibiotic	Multidrug	antibiotic target protection	187.45	152.426	113.029	177.69	148.885	98.8311	144.456	131.885	106.2	112.276	141.121	109.01	93.2541	169.28
ARO:3002882	lmrD	lmrD is a chromosomally-encoded efflux pump that confers resistance to lincosamides in Streptomyces lincolnensis and Lactococcus lactis. It can dimerize with lmrC	ATP-binding cassette (ABC) antibiotic efflux pump	lincosamide antibiotic	MLS	antibiotic efflux	459.703	773.988	571.992	361.434	470.097	558.04	545.9	505.44	496.281	480.375	579.657	533.782	554.925	507.858
ARO:3002883	rgt1438	rgt1438 is a glycosyltransferase that confers rifampin resistance in Streptomyces	rifampin glycosyltransferase	rifamycin antibiotic	Rifamycin	antibiotic inactivation	0.201121	1.74119	0	0.953074	1.35756	1.79394	1.95184	5.12914	8.3963	1.80572	1.27235	3.06675	0	0
ARO:3002884	iri	iri is a monooxygenase that confers resistance to rifampin found in Rhodococcus hoagii	rifampin monooxygenase	rifamycin antibiotic	Rifamycin	antibiotic inactivation	5.28492	1.4655	0.63956	1.77953	6.71095	1.17159	0	0.632795	6.30677	0.0879312	4.72574	1.69079	0.365599	0.0780759
ARO:3002891	otr(A)	otr(A) is an oxytetracycline resistance ribosomal protection protein found in Streptomyces rimosus	tetracycline-resistant ribosomal protection protein	tetracycline antibiotic	Tetracycline	antibiotic target protection	217.91	286.2	196.595	180.827	176.669	203.081	255.667	274.567	192.941	220.359	179.318	198.833	183.575	157.164
ARO:3002892	otr(B)	otr(B) is a tetracycline resistance efflux pump found in Streptomyces rimosus	major facilitator superfamily (MFS) antibiotic efflux pump	tetracycline antibiotic	Tetracycline	antibiotic efflux	7.3913	0	0	3.00283	0	0	0	0.937801	0	0	2.93809	0	0	0
ARO:3002893	tcr3	tcr3 is a tetracycline efflux pump that confers self-resistance to Kitasatospora aureofaciens	major facilitator superfamily (MFS) antibiotic efflux pump	tetracycline antibiotic	Tetracycline	antibiotic efflux	6.46848	2.16517	0.494467	9.7388	10.9173	0.272139	0.156829	0.101015	0	0.772539	5.88258	0.232534	0	0.298544
ARO:3002894	otrC	otrC is a tetracycline resistance efflux pump found in Streptomyces rimosus	ATP-binding cassette (ABC) antibiotic efflux pump	tetracycline antibiotic	Tetracycline	antibiotic efflux	62.9087	64.4132	43.4568	61.8377	49.1703	48.6266	55.6115	67.8125	46.1836	43.1302	47.3613	34.1618	60.3965	49.8051
ARO:3002895	SAT-2	SAT-2 is a plasmid-mediated streptothricin acetyltransferase, which confers resistance to streptothricin, a nucleoside antibiotic. Originally described from an E. coli plasmid sequence by Heim et al., 1989.	streptothricin acetyltransferase (SAT)	nucleoside antibiotic	Nucleoside	antibiotic inactivation	0.199848	0.965579	0.219068	0.416216	5.44231	0	0.454605	0	0.20716	0	0	0	0	0
ARO:3002897	SAT-4	SAT-4 is a plasmid-mediated streptothricin acetyltransferase and streptothricin (a nucleoside antibiotic) resistant determinant. Originally described from a Campylobacter coli BE/G4 plasmid gene sequence by Jacob et al, 1994.	streptothricin acetyltransferase (SAT)	nucleoside antibiotic	Nucleoside	antibiotic inactivation	5.32645	39.4428	2.44871	0.831203	0.309222	46.6401	24.5196	0	12.6068	13.9441	6.4832	9.13688	27.1376	19.0534
ARO:3002898	SAT-3	SAT-3 is a plasmid-mediated streptothricin acetyltransferase and streptothricin resistance determinant. Originally described from an E. coli plasmid gene by Tietze and Brevet, 1995.	streptothricin acetyltransferase (SAT)	nucleoside antibiotic	Nucleoside	antibiotic inactivation	9.9883	11.481	15.5404	2.01312	0	12.1291	3.7952	2.12441	27.9181	3.14956	2.1491	0.996572	16.708	5.90415
ARO:3002907	vanE	VanE is a D-Ala-D-Ala ligase homolog that can synthesize D-Ala-D-Ser, an alternative substrate for peptidoglycan synthesis that reduces vancomycin binding affinity in Enterococcus faecalis	glycopeptide resistance gene cluster;van ligase	glycopeptide antibiotic	Glycopeptide	antibiotic target alteration	75.1291	50.3134	57.1568	47.6447	89.5037	88.8544	66.2323	48.8139	77.3459	66.542	63.0021	59.7146	78.5412	120.238
ARO:3002908	vanF	VanF is a D-Ala-D-Ala ligase homolog that can synthesize D-Ala-D-Lac, an alternative substrate for peptidoglycan synthesis that reduces vancomycin binding affinity. It is associated with both vancomycin and teicoplanin resistance in Paenibacillus popilliae	glycopeptide resistance gene cluster;van ligase	glycopeptide antibiotic	Glycopeptide	antibiotic target alteration	28.4599	62.9551	25.1214	11.7279	8.66572	6.92799	17.2797	35.1563	13.4254	14.2978	23.423	14.1614	6.65397	17.5113
ARO:3002909	vanG	VanG is a D-Ala-D-Ala ligase homolog that can synthesize D-Ala-D-Ser, an alternative substrate for peptidoglycan synthesis that reduces vancomycin binding affinity in Enterococcus faecalis	glycopeptide resistance gene cluster;van ligase	glycopeptide antibiotic	Glycopeptide	antibiotic target alteration	98.426	143.756	124.984	126.877	90.7385	111.393	144.63	153.764	122.754	162.238	127.253	113.441	103.165	133.251
ARO:3002910	vanL	VanL is a D-Ala-D-Ala ligase homolog that can synthesize D-Ala-D-Ser, an alternative substrate for peptidoglycan synthesis that reduces vancomycin binding affinity in Enterococcus faecalis	glycopeptide resistance gene cluster;van ligase	glycopeptide antibiotic	Glycopeptide	antibiotic target alteration	24.1975	56.6232	47.8669	41.2749	39.9046	60.6539	57.3324	43.884	39.9463	60.086	59.9485	32.2465	45.4519	20.898
ARO:3002911	vanM	VanM is a D-Ala-D-Ala ligase homolog that can synthesize D-Ala-D-Lac, an alternative substrate for peptidoglycan synthesis that reduces vancomycin binding affinity. It is associated with both vancomycin and teicoplanin resistance.	glycopeptide resistance gene cluster;van ligase	glycopeptide antibiotic	Glycopeptide	antibiotic target alteration	9.93502	69.487	15.2433	3.53978	11.031	11.9602	22.4587	12.579	20.216	14.3436	20.7686	17.7617	16.3848	9.86446
ARO:3002912	vanN	VanN is a D-Ala-D-Ala ligase homolog that can synthesize D-Ala-D-Ser, an alternative substrate for peptidoglycan synthesis that reduces vancomycin binding affinity in Enterococcus faecium	glycopeptide resistance gene cluster;van ligase	glycopeptide antibiotic	Glycopeptide	antibiotic target alteration	30.6883	7.7795	65.2668	25.3975	22.5978	16.9917	12.6295	24.4188	15.8186	20.6925	15.0595	37.3909	22.1072	56.1102
ARO:3002913	vanO	VanO is a D-Ala-D-Ala ligase homolog that can synthesize D-Ala-D-Lac, an alternative substrate for peptidoglycan synthesis that reduces vancomycin binding affinity. It is associated with both vancomycin and teicoplanin resistance.	glycopeptide resistance gene cluster;van ligase	glycopeptide antibiotic	Glycopeptide	antibiotic target alteration	31.5365	63.6679	54.8587	20.5805	22.5103	16.67	17.3835	49.8533	17.5803	40.5193	27.3704	46.2924	16.576	16.7334
ARO:3002919	vanRA	vanRA, also known as vanR, is a vanR variant found in the vanA gene cluster	glycopeptide resistance gene cluster;vanR	glycopeptide antibiotic	Glycopeptide	antibiotic target alteration	98.926	104.205	110.696	61.798	118.639	99.9299	102.12	88.0614	85.6872	84.3466	116.601	65.0132	112.49	71.1738
ARO:3002921	vanRB	vanRB is a vanR variant found in the vanB gene cluster	glycopeptide resistance gene cluster;vanR	glycopeptide antibiotic	Glycopeptide	antibiotic target alteration	94.5784	129.647	151.481	62.4091	54.829	126.92	132.038	117.655	128.692	117.014	121.352	118.831	116.52	134.634
ARO:3002922	vanRC	vanRC is a vanR variant found in the vanC gene cluster	glycopeptide resistance gene cluster;vanR	glycopeptide antibiotic	Glycopeptide	antibiotic target alteration	37.8059	82.2388	31.1766	10.4524	20.105	71.5162	52.4103	24.0793	61.0829	38.7119	67.8242	38.2202	78.1849	36.9803
ARO:3002923	vanRD	vanRD is a mutated vanR variant found in the vanD gene cluster that caused constitutive expression of vanD peptidoglycan synthesis	glycopeptide resistance gene cluster;vanR	glycopeptide antibiotic	Glycopeptide	antibiotic target alteration	20.191	16.8817	14.5043	17.0347	15.2747	9.37686	4.20362	12.0639	15.8164	26.8932	13.7118	12.5002	15.4655	6.68553
ARO:3002924	vanRE	vanRE is a vanR variant found in the vanE gene cluster	glycopeptide resistance gene cluster;vanR	glycopeptide antibiotic	Glycopeptide	antibiotic target alteration	121.409	126.473	163.231	65.7846	108.351	185.388	159.52	108.943	201.682	87.5134	123.56	117.171	186.849	165.341
ARO:3002925	vanRF	vanRF is a vanR variant found in the vanF gene cluster	glycopeptide resistance gene cluster;vanR	glycopeptide antibiotic	Glycopeptide	antibiotic target alteration	516.354	575.648	470.554	272.956	343.586	651.754	457.545	325.734	643.594	435.055	473.531	306.23	562.524	341.529
ARO:3002926	vanRG	vanRG is a vanR variant found in the vanG gene cluster	glycopeptide resistance gene cluster;vanR	glycopeptide antibiotic	Glycopeptide	antibiotic target alteration	89.2892	130.726	99.7456	50.5843	99.0002	160.094	94.722	99.4898	103.669	119.377	101.164	78.647	128.236	102.369
ARO:3002927	vanRL	vanRL is a vanR variant found in the vanL gene cluster	glycopeptide resistance gene cluster;vanR	glycopeptide antibiotic	Glycopeptide	antibiotic target alteration	46.2743	104.456	23.9562	20.285	11.3096	52.9266	22.1596	53.2099	58.3896	49.4667	38.6265	27.4872	51.7733	29.9833
ARO:3002928	vanRM	vanRM is a vanR variant found in the vanM gene cluster	glycopeptide resistance gene cluster;vanR	glycopeptide antibiotic	Glycopeptide	antibiotic target alteration	253.565	233.991	167.988	142.519	173.113	292.519	232.641	136.506	282.793	218.287	241.223	160.41	238.917	233.193
ARO:3002929	vanRN	vanRN is a vanR variant found in the vanN gene cluster	glycopeptide resistance gene cluster;vanR	glycopeptide antibiotic	Glycopeptide	antibiotic target alteration	27.8271	72.6807	17.2222	17.3741	6.19507	36.1837	30.132	22.2515	59.5531	32.6528	33.3774	17.7945	22.8363	14.3874
ARO:3002930	vanRO	vanRO is a vanR variant found in the vanO gene cluster	glycopeptide resistance gene cluster;vanR	glycopeptide antibiotic	Glycopeptide	antibiotic target alteration	70.8709	6.98505	13.7344	79.8045	22.5333	23.4862	19.1254	39.0337	12.5111	44.1915	18.2816	40.6991	27.309	18.9676
ARO:3002931	vanSA	vanSA, also known as vanS, is a vanS variant found in the vanA gene cluster	glycopeptide resistance gene cluster;vanS	glycopeptide antibiotic	Glycopeptide	antibiotic target alteration	68.6206	82.7384	72.4318	35.1245	26.4455	94.8552	71.3642	43.2869	71.7893	73.834	97.6089	32.1376	78.5356	66.0724
ARO:3002932	vanSB	vanSB is a vanS variant found in the vanB gene cluster	glycopeptide resistance gene cluster;vanS	glycopeptide antibiotic	Glycopeptide	antibiotic target alteration	28.5381	58.9732	59.8495	12.55	17.8115	62.0938	38.4374	28.5432	65.4099	48.5294	41.8962	24.5266	44.9178	22.5477
ARO:3002933	vanSC	vanSC is a vanS variant found in the vanC gene cluster	glycopeptide resistance gene cluster;vanS	glycopeptide antibiotic	Glycopeptide	antibiotic target alteration	32.7084	87.7872	25.6261	6.70936	30.6215	42.5232	49.2681	35.4493	61.2385	49.7086	50.7255	22.2224	44.2489	53.5036
ARO:3002934	vanSD	vanSD is a mutated vanS variant found in the vanD gene cluster that caused constitutive expression of vanD peptidoglycan synthesis	glycopeptide resistance gene cluster;vanS	glycopeptide antibiotic	Glycopeptide	antibiotic target alteration	5.06169	32.2473	7.78193	7.13986	31.7927	12.3782	10.7921	6.91923	6.19711	10.2089	7.88908	2.00291	5.51147	3.70797
ARO:3002935	vanSE	vanSE is a vanS variant found in the vanE gene cluster	glycopeptide resistance gene cluster;vanS	glycopeptide antibiotic	Glycopeptide	antibiotic target alteration	130.567	169.339	109.015	38.5059	46.4316	184.72	131.133	103.493	157.208	176.639	118.899	114.587	166.655	101.797
ARO:3002936	vanSF	vanSF is a vanS variant found in the vanF gene cluster	glycopeptide resistance gene cluster;vanS	glycopeptide antibiotic	Glycopeptide	antibiotic target alteration	138.432	185.87	93.2079	106.816	97.6955	194.506	149.855	126.36	160.447	150.313	148.364	103.176	155.784	105.663
ARO:3002937	vanSG	vanSG is a vanS variant found in the vanG gene cluster	glycopeptide resistance gene cluster;vanS	glycopeptide antibiotic	Glycopeptide	antibiotic target alteration	159.307	212.323	183.163	100.147	174.493	268.61	196.29	139.517	236.725	189.435	214.154	208.688	246.765	164.378
ARO:3002938	vanSL	vanSL is a vanS variant found in the vanL gene cluster	glycopeptide resistance gene cluster;vanS	glycopeptide antibiotic	Glycopeptide	antibiotic target alteration	44.5246	49.2978	51.0372	20.8811	47.3847	64.7782	42.7555	45.2672	54.6689	34.3597	36.4984	31.2604	38.8095	25.4535
ARO:3002939	vanSM	vanSM is a vanS variant found in the vanM gene cluster	glycopeptide resistance gene cluster;vanS	glycopeptide antibiotic	Glycopeptide	antibiotic target alteration	148.229	145.774	161.329	77.6483	162.921	170.214	135.018	150.758	178.507	148.261	164.52	108.312	169.246	116.084
ARO:3002940	vanSN	vanSN is a vanS variant found in the vanN gene cluster	glycopeptide resistance gene cluster;vanS	glycopeptide antibiotic	Glycopeptide	antibiotic target alteration	65.04	47.022	45.3891	42.9169	18.3305	51.1343	52.5982	35.6481	46.7336	50.9936	51.423	25.291	40.3747	22.0263
ARO:3002941	vanSO	vanSO is a vanS variant found in the vanO gene cluster	glycopeptide resistance gene cluster;vanS	glycopeptide antibiotic	Glycopeptide	antibiotic target alteration	27.7111	28.5414	27.0663	6.77147	5.22567	14.4818	12.3661	26.4084	9.84794	13.6233	18.6328	18.5871	13.9156	27.3684
ARO:3002942	vanHA	vanHA, also known as vanH, is a vanH variant in the vanA gene cluster	glycopeptide resistance gene cluster;vanH	glycopeptide antibiotic	Glycopeptide	antibiotic target alteration	107.291	116.25	107.673	115.909	54.2032	129.347	109.151	79.081	137.155	104.148	130.804	78.865	125.437	125.807
ARO:3002943	vanHB	vanHB is a vanH variant in the vanB gene cluster	glycopeptide resistance gene cluster;vanH	glycopeptide antibiotic	Glycopeptide	antibiotic target alteration	200.221	57.3181	109.442	53.8415	44.3561	76.4734	83.2543	73.7208	72.6729	108.12	86.3347	160.537	86.3194	143.957
ARO:3002944	vanHD	vanHD is a vanH variant in the vanD gene cluster	glycopeptide resistance gene cluster;vanH	glycopeptide antibiotic	Glycopeptide	antibiotic target alteration	115.283	229.399	112.367	74.3803	217.194	104.06	151.192	106.246	129.763	164.276	138.411	117.23	120.379	81.1345
ARO:3002945	vanHF	vanHF is a vanH variant in the vanF gene cluster	glycopeptide resistance gene cluster;vanH	glycopeptide antibiotic	Glycopeptide	antibiotic target alteration	87.2868	155.04	99.9485	70.1416	62.1181	79.8655	67.8793	69.1329	69.495	117.005	99.7002	222.801	80.2113	99.065
ARO:3002947	vanHM	vanHM is a vanH variant in the vanM gene cluster	glycopeptide resistance gene cluster;vanH	glycopeptide antibiotic	Glycopeptide	antibiotic target alteration	75.6339	87.4517	81.4095	75.0536	142.514	60.5136	60.7989	71.8291	74.0271	80.5141	76.0852	100.463	63.4054	45.7537
ARO:3002948	vanHO	vanHO is a vanH variant in the vanO gene cluster	glycopeptide resistance gene cluster;vanH	glycopeptide antibiotic	Glycopeptide	antibiotic target alteration	107.895	134.409	160.085	48.651	75.7569	136.501	113.01	72.9918	110.12	157.728	105.044	122.483	169.886	148.451
ARO:3002949	vanXA	vanXA, also known as vanX, is a vanX variant found in the vanA gene cluster	glycopeptide resistance gene cluster;vanX	glycopeptide antibiotic	Glycopeptide	antibiotic target alteration	10.0767	9.52247	12.5571	5.75664	9.94519	12.3307	19.5404	9.57921	8.77068	9.69266	11.5134	17.6788	14.5745	104.436
ARO:3002950	vanXB	vanXB is a vanX variant found in the vanB gene cluster	glycopeptide resistance gene cluster;vanX	glycopeptide antibiotic	Glycopeptide	antibiotic target alteration	7.13312	26.7638	17.4902	10.2321	11.4037	29.7286	13.5718	11.5786	12.983	10.1631	18.3895	36.3821	19.9204	11.1187
ARO:3002952	vanXF	vanXF is a vanX variant found in the vanF gene cluster	glycopeptide resistance gene cluster;vanX	glycopeptide antibiotic	Glycopeptide	antibiotic target alteration	0	0	0.67868	0	2.88025	0.153627	0	0	0	0.14537	0.358182	0	0	2.19684
ARO:3002953	vanXM	vanXM is a vanX variant found in the vanM gene cluster	glycopeptide resistance gene cluster;vanX	glycopeptide antibiotic	Glycopeptide	antibiotic target alteration	58.3744	40.7394	49.4429	62.1222	17.7749	89.0685	36.062	66.414	62.3131	99.6641	62.3966	21.7608	39.5818	130.7
ARO:3002954	vanXO	vanXO is a vanX variant found in the vanO gene cluster	glycopeptide resistance gene cluster;vanX	glycopeptide antibiotic	Glycopeptide	antibiotic target alteration	46.768	7.72187	1.35038	1.83693	15.1838	4.04741	10.0892	5.90164	4.7879	17.3647	6.58712	2.2151	4.90836	5.80862
ARO:3002955	vanYA	vanYA, also known as vanY, is a vanY variant found in the vanA gene cluster	glycopeptide resistance gene cluster;vanY	glycopeptide antibiotic	Glycopeptide	antibiotic target alteration	28.7915	107.24	55.604	12.4472	21.7602	38.4514	56.0582	67.2617	43.2986	40.8699	46.6742	53.405	24.9304	33.7762
ARO:3002956	vanYB	vanYB is a vanY variant found in the vanB gene cluster	glycopeptide resistance gene cluster;vanY	glycopeptide antibiotic	Glycopeptide	antibiotic target alteration	49.4771	77.1161	80.1182	14.6894	6.05129	30.4077	39.5676	43.3843	28.5344	42.6046	28.4958	39.1853	24.6504	33.2271
ARO:3002958	vanYF	vanYF is a vanY variant found in the vanF gene cluster	glycopeptide resistance gene cluster;vanY	glycopeptide antibiotic	Glycopeptide	antibiotic target alteration	47.993	68.9663	59.8799	8.2222	13.3656	27.5436	36.2508	45.5423	21.0365	35.7297	30.651	34.3561	29.2654	24.1632
ARO:3002959	vanYG1	vanYG1 is a vanY variant found in the vanG gene cluster	glycopeptide resistance gene cluster;vanY	glycopeptide antibiotic	Glycopeptide	antibiotic target alteration	41.5703	67.8845	23.5308	15.8492	16.3257	31.7061	35.1542	49.5895	24.2399	32.8782	38.278	37.0813	28.1572	28.306
ARO:3002961	vanYM	vanYM is a vanY variant found in the vanM gene cluster	glycopeptide resistance gene cluster;vanY	glycopeptide antibiotic	Glycopeptide	antibiotic target alteration	12.027	24.7721	20.9544	4.13996	10.5336	14.5303	17.3803	20.3003	9.10824	24.4619	18.2265	18.2647	14.721	9.30553
ARO:3002962	vanZA	vanZA, also known as vanZ, is a vanZ variant found in the vanA gene cluster	glycopeptide resistance gene cluster;vanZ	glycopeptide antibiotic	Glycopeptide	antibiotic target alteration	5.41157	9.31299	4.5769	17.891	6.6885	10.285	14.84	9.2098	7.48973	10.2264	9.10045	0.767126	13.7368	16.1872
ARO:3002963	vanZF	vanZF is a vanZ variant found in the vanF gene cluster	glycopeptide resistance gene cluster;vanZ	glycopeptide antibiotic	Glycopeptide	antibiotic target alteration	20.0604	16.7796	5.46662	2.4754	2.16967	29.1877	14.001	4.19191	28.1378	12.8663	7.83233	21.8558	25.7841	7.97216
ARO:3002964	vanWB	vanWB, also known as vanW, is a vanW variant found in the vanB gene cluster	glycopeptide resistance gene cluster;vanW	glycopeptide antibiotic	Glycopeptide	antibiotic target alteration	54.0038	13.3001	10.1375	2.4918	6.45475	26.9411	13.0889	5.49908	13.42	22.1095	28.6641	38.4802	21.9381	6.15555
ARO:3002965	vanWG	vanWG is a vanW variant found in the vanG gene cluster	glycopeptide resistance gene cluster;vanW	glycopeptide antibiotic	Glycopeptide	antibiotic target alteration	16.3942	49.8611	11.8415	3.84982	4.5667	18.5152	16.8248	11.97	33.2323	13.7788	17.1564	30.1933	18.9516	11.566
ARO:3002966	vanXYC	vanXYC is a vanXY variant found in the vanC gene cluster	glycopeptide resistance gene cluster;vanXY	glycopeptide antibiotic	Glycopeptide	antibiotic target alteration	8.96802	6.49551	4.24487	0	4.71313	4.60674	9.1857	12.3746	11.2142	6.61185	5.42852	3.71417	4.41938	3.35432
ARO:3002967	vanXYE	vanXYE is a vanXY variant found in the vanE gene cluster	glycopeptide resistance gene cluster;vanXY	glycopeptide antibiotic	Glycopeptide	antibiotic target alteration	0.321986	5.46607	1.69604	2.21638	0	22.471	7.58537	7.26935	7.64516	4.9764	2.64389	5.0063	16.8387	4.58425
ARO:3002968	vanXYL	vanXYL is a vanXY variant found in the vanL gene cluster	glycopeptide resistance gene cluster;vanXY	glycopeptide antibiotic	Glycopeptide	antibiotic target alteration	20.4716	20.3525	12.1804	1.91152	2.79451	6.37816	13.3476	12.6717	7.10159	17.4268	13.9389	3.25218	5.45765	12.4538
ARO:3002969	vanXYN	vanXYN is a vanXY variant found in the vanN gene cluster	glycopeptide resistance gene cluster;vanXY	glycopeptide antibiotic	Glycopeptide	antibiotic target alteration	34.3607	27.1954	24.7196	13.3355	4.74579	37.3859	33.1505	14.111	25.0453	31.2013	31.1332	16.9736	38.7273	40.9941
ARO:3002970	vanTC	vanTC is a vanT variant found in the vanC gene cluster	glycopeptide resistance gene cluster;vanT	glycopeptide antibiotic	Glycopeptide	antibiotic target alteration	65.8685	58.7439	66.6147	17.9657	31.2888	57.1212	28.4435	38.3687	45.4096	43.5803	41.9197	40.3678	55.4737	47.1787
ARO:3002971	vanTE	vanTE is a vanT variant found in the vanE gene cluster	glycopeptide resistance gene cluster;vanT	glycopeptide antibiotic	Glycopeptide	antibiotic target alteration	22.0414	25.5881	15.7503	17.7573	13.9118	26.5044	21.8726	20.8919	13.1395	28.8923	22.9412	20.8098	27.2483	36.4857
ARO:3002972	vanTG	vanTG is a vanT variant found in the vanG gene cluster	glycopeptide resistance gene cluster;vanT	glycopeptide antibiotic	Glycopeptide	antibiotic target alteration	162.49	180.709	172.235	123.175	156.302	220.956	243.187	161.943	207.993	186.902	196.314	205.619	212.113	216.557
ARO:3002973	vanTmL	vanTmL is a vanT variant found in the vanL gene cluster. vanTmL codes for the membrane-binding domain of vanTL	glycopeptide resistance gene cluster;vanT	glycopeptide antibiotic	Glycopeptide	antibiotic target alteration	0	2.28386	0.103014	0.196892	0	2.8107	0	0	0	1.82405	0	0	0	0
ARO:3002974	vanTrL	vanTrL is a vanT variant found in the vanL gene cluster. vanTrL codes for the racemase component of vanT	glycopeptide resistance gene cluster;vanT	glycopeptide antibiotic	Glycopeptide	antibiotic target alteration	21.7232	51.5774	41.6107	14.0369	16.8642	22.2989	29.7849	34.8509	28.9588	59.4519	61.9792	27.9584	28.4382	30.317
ARO:3002975	vanTN	vanTN is a vanT variant found in the vanN gene cluster	glycopeptide resistance gene cluster;vanT	glycopeptide antibiotic	Glycopeptide	antibiotic target alteration	59.3112	28.8502	26.1537	8.15467	15.4822	21.9719	27.125	36.0764	17.3312	21.1253	30.4929	16.6447	19.3487	22.3922
ARO:3002982	amrA	amrA is the efflux pump subunit of the AmrAB-OprM multidrug efflux complex. amrA corresponds to 1 locus in Pseudomonas aeruginosa PAO1 and 1 locus in Pseudomonas aeruginosa LESB58.	resistance-nodulation-cell division (RND) antibiotic efflux pump	aminoglycoside antibiotic	Multidrug	antibiotic efflux	8.30959	0.669103	1.46948	0.856277	0.737354	1.64908	7.08915	2.81246	0.947993	4.55938	7.42533	0.166095	2.46539	54.8889
ARO:3002983	amrB	amrB is the membrane fusion protein of the AmrAB-OprM multidrug efflux complex.	resistance-nodulation-cell division (RND) antibiotic efflux pump	aminoglycoside antibiotic	Multidrug	antibiotic efflux	16.0238	3.91899	9.29465	9.42112	15.1294	9.00147	9.85503	8.71575	8.01543	4.08386	13.5741	9.39007	11.2164	6.34283
ARO:3002985	arnA	arnA modifies lipid A with 4-amino-4-deoxy-L-arabinose (Ara4N) which allows gram-negative bacteria to resist the antimicrobial activity of cationic antimicrobial peptides and antibiotics such as polymyxin. arnA is found in E. coli and P. aeruginosa.	pmr phosphoethanolamine transferase	peptide antibiotic	Peptide	antibiotic target alteration	230.97	271.562	293.553	205.475	206.367	265.457	271.372	235.077	249.981	300.263	257.461	246.905	244.373	384.694
ARO:3002986	bacA	The bacA gene product (BacA) recycles undecaprenyl pyrophosphate during cell wall biosynthesis which confers resistance to bacitracin.	undecaprenyl pyrophosphate related proteins	peptide antibiotic	Peptide	antibiotic target alteration	162.562	279.087	242.234	165.587	189.322	207.696	243.596	215.114	215.857	213.087	207.105	170.874	218.158	178.105
ARO:3002987	bcrA	bcrA is an ABC transporter found in Bacillus licheniformis that confers bacitracin resistance	ATP-binding cassette (ABC) antibiotic efflux pump	peptide antibiotic	Peptide	antibiotic efflux	1452.6	1934.19	1596.39	998.969	956.085	1817.12	1659.84	1401.33	1542.94	1477.74	1668.3	1444.1	1553.4	1286.99
ARO:3002988	bcrB	bcrB is an ABC transporter found in Bacillus licheniformis that confers bacitracin resistance	ATP-binding cassette (ABC) antibiotic efflux pump	peptide antibiotic	Peptide	antibiotic efflux	0.413658	0	0	0	0	0	0	0	0	0	0	0	0	0
ARO:3002993	AQU-1	AQU-1 is a chromosomal class C beta-lactamase found in clinical Aeromonas dhakensis isolates	AQU beta-lactamase	cephalosporin	Beta-lactam	antibiotic inactivation	2.13215	0.533575	0	0.1498	0.232445	0	2.36009	0	0.745588	4.84523	1.60477	0.921359	1.36579	0.301992
ARO:3002995	ROB-1	ROB-1 is a beta-lactamase found in Pasteurella and Haemophilus	ROB beta-lactamase	cephalosporin;penam	Beta-lactam	antibiotic inactivation	0	0	0	15.7044	0	0	0	0	0	0	0	0	0	0
ARO:3002997	LCR-1	LCR-1 is a class D beta-lactamase found in Pseudomonas aeruginosa	LCR beta-lactamase	cephalosporin;penam	Beta-lactam	antibiotic inactivation	0.107219	0	0.822712	0.334951	5.63057	0	0.182923	0	0.055571	0	0.186084	0	0.127246	0
ARO:3002999	CblA-1	CblA-1 beta-lactamase is a class A beta-lactamase found in Bacteroides uniformis that is species-specific.	CblA beta-lactamase	cephalosporin	Beta-lactam	antibiotic inactivation	0	0.261236	1.47288	5.27578	0.174732	0.521911	0.953772	0	6.21715	0.753925	1.78237	0.692653	1.71182	0
ARO:3003002	CfxA2	cfxA2 beta-lactamase is a class A beta-lactamase found in Prevotella intermedia	CfxA beta-lactamase	cephamycin	Beta-lactam	antibiotic inactivation	5.71466	2.10591	9.13095	13.1121	29.1105	39.385	19.0586	7.80542	13.956	13.4918	43.2587	12.7822	52.4175	34.6623
ARO:3003005	CfxA4	cfxA4 beta-lactamase is a class A beta-lactamase found in Bacteroides fragilis	CfxA beta-lactamase	cephamycin	Beta-lactam	antibiotic inactivation	0	0	0	0	0	0	0	0	0	4.31184	0	0	0	0
ARO:3003006	blt	blt is an MFS efflux pump that confers resistance to multiple drugs such as rhodamine and acridine dyes, and fluoroquinolone antibiotics	major facilitator superfamily (MFS) antibiotic efflux pump	acridine dye;fluoroquinolone antibiotic	Multidrug	antibiotic efflux	0	0	0	0	0	0	0	0	0	0	14.1258	0	0.0902985	0.162726
ARO:3003007	bmr	bmr is an MFS antibiotic efflux pump that confers resistance to multiple drugs including acridine dyes, fluoroquinolone antibiotics, chloramphenicol, and puromycin	major facilitator superfamily (MFS) antibiotic efflux pump	acridine dye;fluoroquinolone antibiotic;nucleoside antibiotic;phenicol antibiotic	Multidrug	antibiotic efflux	0	0	0	0	0	0.205943	0	0	0	0	29.3793	0	0	0.165861
ARO:3003009	ceoA	ceoA is a periplasmic linker subunit of the CeoAB-OpcM efflux pump	resistance-nodulation-cell division (RND) antibiotic efflux pump	aminoglycoside antibiotic;fluoroquinolone antibiotic	Multidrug	antibiotic efflux	11.3837	13.2052	17.3245	21.1818	21.357	11.0316	9.41554	14.572	8.51011	14.5901	12.4666	6.40506	17.4638	11.6731
ARO:3003010	ceoB	ceoB is a cytoplasmic membrane component of the CeoAB-OpcM efflux pump	resistance-nodulation-cell division (RND) antibiotic efflux pump	aminoglycoside antibiotic;fluoroquinolone antibiotic	Multidrug	antibiotic efflux	39.9179	22.4309	16.1895	48.9199	47.2738	29.3093	28.1442	27.8655	22.6083	19.1353	39.2847	35.3454	41.1934	31.6633
ARO:3003011	dfrA10	dfrA10 is an integron-encoded dihydrofolate reductase found in Klebsiella pneumoniae	trimethoprim resistant dihydrofolate reductase dfr	diaminopyrimidine antibiotic	Diaminopyrimidine	antibiotic target replacement	2.45801	0	0.621784	1.54874	0.305519	0	0	5.09652	0.195996	0	0	0	1.10693	0
ARO:3003012	dfrA13	dfrA13 is an integron-encoded dihydrofolate reductase found in Escherichia coli	trimethoprim resistant dihydrofolate reductase dfr	diaminopyrimidine antibiotic	Diaminopyrimidine	antibiotic target replacement	0.547559	0	1.40051	0	0.294923	0	0.207594	0	0.945992	0.416784	0	0	0	1.48028
ARO:3003013	dfrA15	dfrA15 is an integron-encoded dihydrofolate reductase found in Vibrio cholerae	trimethoprim resistant dihydrofolate reductase dfr	diaminopyrimidine antibiotic	Diaminopyrimidine	antibiotic target replacement	0	0	0	0	0	2.99379	0.786434	0.578311	1.50192	0	0	0.950502	1.63948	2.00755
ARO:3003016	dfrA20	dfrA20 is a plasmid-encoded dihydrofolate reductase found in Pasteurella multocida	trimethoprim resistant dihydrofolate reductase dfr	diaminopyrimidine antibiotic	Diaminopyrimidine	antibiotic target replacement	44.1789	46.1802	77.3497	51.5816	63.3575	30.7553	77.4494	100.358	56.2063	51.7894	70.4067	60.8739	45.8719	114.545
ARO:3003017	dfrA21	dfrA21 is an integron-encoded dihydrofolate reductase found in Salmonella enterica	trimethoprim resistant dihydrofolate reductase dfr	diaminopyrimidine antibiotic	Diaminopyrimidine	antibiotic target replacement	0	0	0	0	3.12869	0	0	0.467322	0	0	0	0	0	0
ARO:3003018	dfrA22	dfrA22 is an integron-encoded dihydrofolate reductase found in Salmonella enterica	trimethoprim resistant dihydrofolate reductase dfr	diaminopyrimidine antibiotic	Diaminopyrimidine	antibiotic target replacement	3.72447	5.57986	5.36421	0	2.11941	19.0486	3.98324	5.12161	7.25915	19.3981	5.70445	2.03397	1.18096	0.836892
ARO:3003026	fusH	fusH is a highly specific fusidic acid esterase found in Streptomyces lividans	fusidic acid inactivation enzyme	fusidic acid	Fusidic acid	antibiotic inactivation	0	0	0.507145	0	0.186892	0	0.263105	0	0	0	0.802956	0	0	0
ARO:3003030	MexV	MexV is the membrane fusion protein of the MexVW-OprM multidrug efflux complex.	resistance-nodulation-cell division (RND) antibiotic efflux pump	acridine dye;fluoroquinolone antibiotic;macrolide antibiotic;phenicol antibiotic;tetracycline antibiotic	Multidrug	antibiotic efflux	55.3129	12.5619	17.671	13.7711	25.4647	23.3641	14.4446	8.05761	21.0223	19.4482	26.5118	26.9376	19.5134	36.1868
ARO:3003031	MexW	MexW is the RND-type membrane protein of the efflux complex MexVW-OprM.	resistance-nodulation-cell division (RND) antibiotic efflux pump	acridine dye;fluoroquinolone antibiotic;macrolide antibiotic;phenicol antibiotic;tetracycline antibiotic	Multidrug	antibiotic efflux	115.456	25.07	41.5451	62.1181	61.6441	55.0304	52.4316	57.6307	54.5272	45.213	50.214	42.5437	57.1496	47.9345
ARO:3003033	mexY	MexY is the RND-type membrane protein of the efflux complex MexXY-OprM.	resistance-nodulation-cell division (RND) antibiotic efflux pump	acridine dye;aminoglycoside antibiotic;carbapenem;cephalosporin;cephamycin;fluoroquinolone antibiotic;macrolide antibiotic;penam;phenicol antibiotic;tetracycline antibiotic	Multidrug	antibiotic efflux	7.25255	2.70705	5.15137	4.49902	14.1489	5.0006	6.27681	11.2301	14.4546	8.12739	12.0906	6.64297	5.78339	5.46918
ARO:3003034	mexX	MexX is the membrane fusion protein of the MexXY-OprM multidrug efflux complex.	resistance-nodulation-cell division (RND) antibiotic efflux pump	acridine dye;aminoglycoside antibiotic;carbapenem;cephalosporin;cephamycin;fluoroquinolone antibiotic;macrolide antibiotic;penam;phenicol antibiotic;tetracycline antibiotic	Multidrug	antibiotic efflux	2.24238	0	14.3894	0	2.14828	1.70366	8.73287	1.7045	2.79519	0	1.82597	0.257011	5.22507	0
ARO:3003035	mfpA	mfpA is a qnr homolog and a pentapeptide repeat protein that confers resistance to fluoroquinolones in Mycolicibacterium smegmatis	quinolone resistance protein (qnr)	fluoroquinolone antibiotic	Fluoroquinolone	antibiotic target protection	0.928704	0	0.355002	0.337241	0.261649	0	0	1.89805	0.503559	0	0	0.500841	0	0
ARO:3003036	oleB	oleB is an ABC-F subfamily protein in Streptomyces antibioticus and is involved in oleandomycin secretion	ABC-F ATP-binding cassette ribosomal protection protein	lincosamide antibiotic;macrolide antibiotic;oxazolidinone antibiotic;phenicol antibiotic;pleuromutilin antibiotic;streptogramin antibiotic;tetracycline antibiotic	Multidrug	antibiotic target protection	69.9417	98.9105	42.87	84.2015	59.6854	47.2714	70.0951	71.2935	56.9871	51.5058	59.0355	58.3057	48.7898	62.1993
ARO:3003037	opcM	OpcM is an outer membrane factor protein found in Burkholderia cepacia. It is part of the CeoAB-OpcM complex.	resistance-nodulation-cell division (RND) antibiotic efflux pump	aminoglycoside antibiotic;fluoroquinolone antibiotic	Multidrug	antibiotic efflux	4.73512	9.89966	2.02344	20.8998	3.10049	5.53453	7.10527	10.1571	3.85769	7.24388	4.69441	26.6356	2.79068	12.9815
ARO:3003039	OprA	OprA is an outer membrane factor protein found in Pseudomonas aeruginosa. It is part of the MexXY-OprA complex.	resistance-nodulation-cell division (RND) antibiotic efflux pump	aminoglycoside antibiotic;carbapenem;fluoroquinolone antibiotic;macrolide antibiotic;tetracycline antibiotic	Multidrug	antibiotic efflux	4.46483	11.4841	11.4886	4.62206	43.7808	5.96888	7.61489	15.0757	4.68992	7.35614	18.5255	6.73112	9.44256	9.97133
ARO:3003046	qacA	qacA is a subunit of the qac multidrug efflux pump	major facilitator superfamily (MFS) antibiotic efflux pump	fluoroquinolone antibiotic	Multidrug	antibiotic efflux	0.0661969	0.159918	0.362816	26.4526	0	0	0	0	0	0.151161	8.32291	0	0.0785616	0
ARO:3003047	qacB	qacB is a subunit of the qac multidrug efflux pump	major facilitator superfamily (MFS) antibiotic efflux pump	fluoroquinolone antibiotic	Multidrug	antibiotic efflux	0.0897043	0	0	0	0	0	0	0	0	0	0	0	0	0
ARO:3003048	rosA	rosA is part of an efflux pump/potassium antiporter system (RosAB) in Yersinia that confers resistance to cationic antimicrobial peptides such as polymyxin B.	major facilitator superfamily (MFS) antibiotic efflux pump	peptide antibiotic	Peptide	antibiotic efflux	37.0087	6.00567	6.67635	9.95603	52.6241	21.8087	5.70684	8.93969	26.6891	9.21772	14.2182	23.3844	13.3209	9.26169
ARO:3003049	rosB	rosB is part of an efflux pump/potassium antiporter system (RosAB) in Yersinia that confers resistance to cationic antimicrobial peptides such as polymyxin B.	major facilitator superfamily (MFS) antibiotic efflux pump	peptide antibiotic	Peptide	antibiotic efflux	57.6253	19.1534	37.4166	12.985	20.9638	15.2664	25.4945	20.1868	22.7429	27.7268	32.0006	17.4165	12.6923	35.5776
ARO:3003051	smeA	smeA is the membrane fusion protein of the smeABC multidrug efflux complex in Stenotrophomonas maltophilia	resistance-nodulation-cell division (RND) antibiotic efflux pump	aminoglycoside antibiotic;cephalosporin;cephamycin;penam	Multidrug	antibiotic efflux	3.80608	3.27571	5.87327	38.7721	12.6184	22.406	9.93491	9.6873	22.0096	12.36	11.7638	20.7603	27.4092	11.9483
ARO:3003052	smeB	smeB is the inner membrane multidrug exporter of the efflux complex smeABC in Stenotrophomonas maltophilia	resistance-nodulation-cell division (RND) antibiotic efflux pump	aminoglycoside antibiotic;cephalosporin;cephamycin;penam	Multidrug	antibiotic efflux	9.18792	5.92229	7.18829	23.9989	11.1371	9.63516	10.6998	7.297	4.47919	5.03653	11.4236	5.49325	9.63982	3.64884
ARO:3003053	smeC	smeC is an outer membrane multidrug efflux protein of the smeABC complex in Stenotrophomonas maltophilia	resistance-nodulation-cell division (RND) antibiotic efflux pump	aminoglycoside antibiotic;cephalosporin;cephamycin;penam	Multidrug	antibiotic efflux	14.044	1.72013	16.0098	6.61161	33.5097	15.9042	8.1487	8.01805	6.97945	13.9742	10.9161	17.8719	6.04934	5.31373
ARO:3003055	smeD	smeD is the membrane fusion protein of the smeDEF multidrug efflux complex in Stenotrophomonas maltophilia	resistance-nodulation-cell division (RND) antibiotic efflux pump	fluoroquinolone antibiotic;macrolide antibiotic;phenicol antibiotic;tetracycline antibiotic	Multidrug	antibiotic efflux	42.7024	8.60603	12.7031	19.6128	20.5093	10.4377	18.1266	14.6015	9.34552	10.3654	14.8462	29.3192	11.7456	14.7893
ARO:3003056	smeE	smeE is the RND protein of the efflux complex smeDEF in Stenotrophomonas maltophilia	resistance-nodulation-cell division (RND) antibiotic efflux pump	fluoroquinolone antibiotic;macrolide antibiotic;phenicol antibiotic;tetracycline antibiotic	Multidrug	antibiotic efflux	24.2516	10.6051	10.0376	59.7022	17.6932	17.933	24.7139	14.1225	9.32391	9.97481	22.8627	33.6281	27.4993	14.4947
ARO:3003057	smeF	smeF is an outer membrane multidrug efflux protein of the smeDEF complex in Stenotrophomonas maltophilia	resistance-nodulation-cell division (RND) antibiotic efflux pump	fluoroquinolone antibiotic;macrolide antibiotic;phenicol antibiotic;tetracycline antibiotic	Multidrug	antibiotic efflux	12.937	9.24608	8.48846	3.67228	55.65	5.08513	13.2588	7.85417	4.56242	9.03056	13.1959	3.38605	9.45794	9.73172
ARO:3003059	tmrB	tmrB is an ATP-binding tunicamycin resistance protein found in Bacillus subtilis	tunicamycin resistance protein	nucleoside antibiotic	Nucleoside	reduced permeability to antibiotic	0	0	0	0	0	0	0	0	0	0	3.46976	0	0	0
ARO:3003060	tsnR	tsnR is a 23S ribosomal RNA methyltransferase that methylates adenosine-1067 to confer resistance to thiostrepton	non-erm 23S ribosomal RNA methyltransferase (A1067)	peptide antibiotic	Peptide	antibiotic target alteration	43.4268	59.4655	58.4408	55.4575	26.8792	22.2159	39.045	43.1504	21.4471	57.8009	36.4062	42.3563	43.5413	26.3161
ARO:3003063	ykkC	ykkC is an SMR-type protein that is a subunit of the ykkCD efflux pump	small multidrug resistance (SMR) antibiotic efflux pump	aminoglycoside antibiotic;phenicol antibiotic;tetracycline antibiotic	Multidrug	antibiotic efflux	29.1836	3.21535	0.979604	8.44775	17.4942	0	0.988453	0	0	0	16.5164	0	1.37519	0.592798
ARO:3003064	ykkD	ykkD is an SMR-type protein that is a subunit of the ykkCD efflux pump	small multidrug resistance (SMR) antibiotic efflux pump	aminoglycoside antibiotic;phenicol antibiotic;tetracycline antibiotic	Multidrug	antibiotic efflux	17.0091	1.12178	0	0	0	0.362852	4.11832	0	1.2589	1.35415	24.382	0.417368	1.38792	5.11436
ARO:3003066	smeR	smeR is the responder component of a two component signal transduction system that includes smeS	resistance-nodulation-cell division (RND) antibiotic efflux pump	aminoglycoside antibiotic;cephalosporin;cephamycin;penam	Multidrug	antibiotic efflux	65.4014	130.085	62.2881	65.305	98.2218	81.1153	88.2772	80.8316	72.1644	107.322	104.092	96.2624	91.3264	63.2691
ARO:3003067	smeS	smeS is the protein kinase sensor component of a two component signal transduction system that includes smeR	resistance-nodulation-cell division (RND) antibiotic efflux pump	aminoglycoside antibiotic;cephalosporin;cephamycin;penam	Multidrug	antibiotic efflux	323.638	399.451	259.225	157.314	162.19	287.863	264.384	201.167	256.658	259.352	243.381	240.052	307.195	210.252
ARO:3003069	vanXYG	vanXYG is a vanXY variant found in the vanG gene cluster	glycopeptide resistance gene cluster;vanXY	glycopeptide antibiotic	Glycopeptide	antibiotic target alteration	3.88825	11.3713	17.2898	0.587161	1.07145	2.63917	8.79597	6.916	5.08706	6.42249	19.778	17.5718	2.23582	6.87968
ARO:3003070	vanXD	vanXD is a vanX variant found in the vanD gene cluster	glycopeptide resistance gene cluster;vanX	glycopeptide antibiotic	Glycopeptide	antibiotic target alteration	8.49809	19.9924	41.9752	23.48	17.266	16.1622	13.8538	13.5258	13.9318	26.0191	9.48534	18.6336	33.0853	13.3414
ARO:3003071	mphF	mphF is a macrolide phosphotransferase and resistance gene identified on the IncP plasmid pRSB111	macrolide phosphotransferase (MPH)	macrolide antibiotic	MLS	antibiotic inactivation	0	0	0	0	0	0	0	0	0	0	0	0	0	0
ARO:3003093	cphA3	CEPH-A3 is an Ambler Class B MBL; subclass B2 originally isolated from Aeromonas veronii. This enzyme has specific activity against carbapenems and is active as a mono-zinc protein.	CphA beta-lactamase	carbapenem	Beta-lactam	antibiotic inactivation	0	0	0	0	0	0	0	0	0	0	0	0	0	0
ARO:3003097	CfxA6	cfxA6 beta-lactamase is a class A beta-lactamase found in an uncultured bacterium	CfxA beta-lactamase	cephamycin	Beta-lactam	antibiotic inactivation	0.380433	0.459523	0.729785	1.58463	1.07576	4.01651	0.649045	0.975464	2.16894	1.52026	1.7607	0	1.46735	15.5235
ARO:3003105	dfrA3	dfrA3 is an integron-encoded dihydrofolate reductase found in Escherichia coli	trimethoprim resistant dihydrofolate reductase dfr	diaminopyrimidine antibiotic	Diaminopyrimidine	antibiotic target replacement	71.2801	28.1661	48.5462	60.2756	125.977	29.9721	45.0316	47.9064	57.5497	53.0462	46.7928	91.1914	49.422	33.6662
ARO:3003106	Erm(42)	Erm42 confers MLSb phenotype in Pasteurella multocida	Erm 23S ribosomal RNA methyltransferase	lincosamide antibiotic;macrolide antibiotic;streptogramin antibiotic	MLS	antibiotic target alteration	21.4354	20.6463	30.1661	9.39771	6.75513	4.44628	12.9162	51.1566	3.55965	17.9214	12.9468	3.74927	5.7956	17.8973
ARO:3003107	mef(B)	mef(B) is a macrolide efflux gene located in the vicinity of sul3 in Escherichia coli. There is also a mefB found in Streptococcus agalactiae that confers resistance to macrolides.	major facilitator superfamily (MFS) antibiotic efflux pump	macrolide antibiotic	MLS	antibiotic efflux	0	0	0.844211	0	1.65924	0	0	0	0	0	1.18811	0.794017	0.304666	0
ARO:3003109	msrE	MsrE is an ABC-F subfamily protein expressed to Klebsiella pneumoniae that confers resistance to erythromycin and streptogramin B antibiotics. It is associated with plasmid DNA. It is also 100% identical to ABC-F type ribosomal protection protein Msr(E) which is in multiple species.	ABC-F ATP-binding cassette ribosomal protection protein	lincosamide antibiotic;macrolide antibiotic;oxazolidinone antibiotic;phenicol antibiotic;pleuromutilin antibiotic;streptogramin antibiotic;tetracycline antibiotic	Multidrug	antibiotic target protection	6.20618	18.0571	9.00917	15.2445	12.3487	19.3401	24.1368	19.9094	16.5632	22.6291	17.9318	9.07207	19.9368	18.3553
ARO:3003110	catB10	catB10 is an integron-encoded variant of the cat gene found in P. aeruginosa	chloramphenicol acetyltransferase (CAT)	phenicol antibiotic	Phenicol	antibiotic inactivation	4.6104	5.85807	0.706381	4.48294	0.523299	12.9734	2.67521	15.4978	8.71071	3.88202	7.18558	8.82416	7.05536	5.83869
ARO:3003111	lsaB	LsaB is an ABC-F subfamily protein expressed in Staphylococcus sciuri. It confers resistance to clindamycin.	ABC-F ATP-binding cassette ribosomal protection protein	lincosamide antibiotic;macrolide antibiotic;oxazolidinone antibiotic;phenicol antibiotic;pleuromutilin antibiotic;streptogramin antibiotic;tetracycline antibiotic	Multidrug	antibiotic target protection	72.6933	108.717	87.2444	31.7862	69.5612	123.433	88.3104	57.7317	96.4839	99.6144	66.2329	66.7732	92.888	64.4428
ARO:3003112	lsaC	LsaC is an ABC-F subfamily protein expressed in Streptococcus agalactiae. It confers resistance to lincomycin, clindamycin, dalfopristin, and tiamulin	ABC-F ATP-binding cassette ribosomal protection protein	lincosamide antibiotic;macrolide antibiotic;oxazolidinone antibiotic;phenicol antibiotic;pleuromutilin antibiotic;streptogramin antibiotic;tetracycline antibiotic	Multidrug	antibiotic target protection	186.081	225.893	234.878	96.3325	107.391	225.022	194.403	255.872	206.941	164.43	209.405	235.889	229.442	195.381
ARO:3003142	IMI-8	From the Lahey list of beta-lactamases. Not yet released.	IMI beta-lactamase	carbapenem	Beta-lactam	antibiotic inactivation	0	0	0	0	0	0	0	0	0	0	0	0	0	0
ARO:3003151	CARB-22	From the Lahey list of beta-lactamases.	CARB beta-lactamase	penam	Beta-lactam	antibiotic inactivation	0.635757	1.53585	0	0	0	0	0	0	0	0	0	0	0	0
ARO:3003172	ACT-37	From the Lahey list of beta-lactamases.	ACT beta-lactamase	carbapenem;cephalosporin;cephamycin;penam	Beta-lactam	antibiotic inactivation	0.352148	0.155358	0.643358	1.73445	3.21147	0.135105	0.734706	4.05219	0.237746	0	0.51822	1.61619	0.398658	0.498519
ARO:3003196	tet(45)	tet45 is a tetracycline efflux pump found in Bhargavaea cecembensis strain previously isolated from a poultry-litter-impacted soil.	major facilitator superfamily (MFS) antibiotic efflux pump	tetracycline antibiotic	Tetracycline	antibiotic efflux	3.67492	0.586775	0.491009	5.38382	0	0.416772	0.55252	0	0.609829	0.862578	1.31758	1.20169	0.730011	0.700343
ARO:3003197	aadA25	streptomycin/spectinomycin resistance gene found in Pasteurella multocida isolated from bovine respiratory tract	ANT(3'')	aminoglycoside antibiotic	Aminoglycoside	antibiotic inactivation	0	0	0	0	0	0	0	0	0	0	0	0	0	0
ARO:3003199	AAC(6')-Iak	AAC(6')-Iak is a 6'-N-aminoglycoside acetyltransferase-encoding gene isolated from a multidrug-resistant clinical isolate of Stenotrophomonas maltophilia	AAC(6')	aminoglycoside antibiotic	Aminoglycoside	antibiotic inactivation	0	0	0	0	0	0	0	0	0	0	0	0	0	0
ARO:3003200	AAC(6')-Ian	AAC(6')-Ian is an amikacin acetyltransferase gene found on a transferable plasmid of the Serratia marcescens strain NUBL-11663. It catalyzes the transfer of an acetyl group from acetyl coenzyme A onto an amine at the 6'-position of various aminoglycosides.	AAC(6')	aminoglycoside antibiotic	Aminoglycoside	antibiotic inactivation	0	2.98305	0.193367	0	1.14015	0.328444	0	0.258463	0.8465	0	0.204103	0.36374	0.418703	0
ARO:3003203	TLA-2	TLA-2 is a beta-lactamase is present on a plasmid isolated from an unidentified bacterial strain from a waste water treatment plant. The enzyme mostly hydrolyzes cephalosporins.	TLA beta-lactamase	cephalosporin;fluoroquinolone antibiotic;monobactam	Beta-lactam	antibiotic inactivation	0	0	0	0	1.32524	0	0	0	0	0	0	0	0	0
ARO:3003204	TLA-3	TLA-3 is a beta-lactamase found in a transferable plasmid of Serratia marcescens clinical isolate. It confers resistance to ceftazidime, cefotaxime and cefepime, but not to cefmetazole and meropenem	TLA beta-lactamase	cephalosporin;fluoroquinolone antibiotic;monobactam	Beta-lactam	antibiotic inactivation	0.223943	0.270499	0.24548	2.79839	1.44742	3.78293	2.81452	2.04712	8.24667	1.53412	0.51822	0	6.11276	0.908117
ARO:3003205	Erm(43)	Erm(43) is a macrolide, lincosamide, and streptogramin B resistance gene found in Staphylococcus lentus chromosome isolated from human, dog and chicken.	Erm 23S ribosomal RNA methyltransferase	lincosamide antibiotic;macrolide antibiotic;streptogramin antibiotic	MLS	antibiotic target alteration	1.90755	8.12098	0.456215	0	0	3.4873	1.573	1.42961	0.793487	0.169257	0.527565	0.591904	1.25819	0
ARO:3003206	lsaE	lsaE is an ABC-F subfamily protein found in porcine MRSA isolates. It confers resistance to pleuromutilin, lincosamide, and streptogramin A	ABC-F ATP-binding cassette ribosomal protection protein	lincosamide antibiotic;macrolide antibiotic;oxazolidinone antibiotic;phenicol antibiotic;pleuromutilin antibiotic;streptogramin antibiotic;tetracycline antibiotic	Multidrug	antibiotic target protection	3.78702	0	0	1.64405	0.318885	0	0	0	0.409142	0	0.142158	0	0	0.400139
ARO:3003209	FosA5	fosA5 is a fosfomycin resistance gene isolated from clinical strain of Escherichia coli E265. It is susceptible to amikacin, tetracycline and imipenem, and resistant to sulphonamide, cephalosporins, gentamicin, ciprofloxacin, chloramphenicol and streptomycin	fosfomycin thiol transferase	fosfomycin	Fosfomycin	antibiotic inactivation	0	0	0	0	0	0	0	0	0	0	1.11556	0.994036	0	0
ARO:3003250	bcrC	The bcrC gene product (BcrC) is an undecaprenyl pyrophosphate phosphatase originally isolated from Bacillus subtilis. When overexpressed it can confer resistance to bacitracin.	undecaprenyl pyrophosphate related proteins	peptide antibiotic	Peptide	antibiotic target alteration	0	5.28451	2.03604	0.396157	0	27.0828	14.928	0	9.0334	7.34365	4.31976	5.495	23.9291	12.7273
ARO:3003318	Streptomyces rishiriensis parY mutant conferring resistance to aminocoumarin	point mutation on the Streptomyces rishiriensis parY resulting in aminocoumarin resistance	aminocoumarin resistant parY	aminocoumarin antibiotic	Aminocoumarin	antibiotic target alteration	795.399	1086.91	897.265	883.628	745.488	837.77	861.304	1170.61	744.563	758.281	878.471	857.351	798.899	735.851
ARO:3003324	Bacillus subtilis mprF	MprF is a integral membrane protein that modifies the negatively-charged phosphatidylglycerol on the membrane surface. This confers resistance to cationic peptides that disrupt the cell membrane, including defensins. Additionally, large-scale mutations causing loss of function of the gene result in increased susceptibility to daptomycin.	defensin resistant mprF	peptide antibiotic	Peptide	antibiotic target alteration	1.95517	1.63793	0	0	0	0	0	0	0	0	0.448276	0	0	0
ARO:3003440	mecB	A foreign PBP2 acquired by lateral gene transfer that able to perform peptidoglycan synthesis in the presence of beta-lactams.	methicillin resistant PBP2	carbapenem;cephalosporin;cephamycin;monobactam;penam	Beta-lactam	antibiotic target replacement	34.0403	61.9721	64.6406	45.5491	39.099	51.472	56.0866	59.0673	60.444	35.3591	46.9746	42.6126	73.6493	98.6023
ARO:3003441	cfrA	CfrA is a chloramphenicol-florfenicol resistance gene and methyltransferase enzyme. Methylation of position 8 of A2503 in 23S rRNA confers resistance to chloramphenicol antibiotics first identified by Schwarz 2000 as cfr from Staphylococcus sciuri. Additional Oxazolidinone resistance mediated by the cfr gene in a human isolated was first reported from Colombia in linezolid- and methicillin-resist…	Cfr 23S ribosomal RNA methyltransferase	lincosamide antibiotic;phenicol antibiotic;pleuromutilin antibiotic;streptogramin antibiotic	Multidrug	antibiotic target alteration	24.1703	36.6565	40.7855	48.6733	50.4016	68.517	33.4657	46.2492	24.4239	35.3582	29.7815	122.688	42.0953	41.9895
ARO:3003548	mdtN	Multidrug resistance efflux pump. Could be involved in resistance to puromycin, acriflavine and tetraphenylarsonium chloride.	major facilitator superfamily (MFS) antibiotic efflux pump	acridine dye;nucleoside antibiotic	Multidrug	antibiotic efflux	11.6904	6.09697	17.6841	9.04529	29.7994	3.65276	10.6162	13.545	5.97677	4.09806	9.45152	1.79223	6.69978	4.07403
ARO:3003549	mdtO	Multidrug resistance efflux pump. Could be involved in resistance to puromycin, acriflavine and tetraphenylarsonium chloride	major facilitator superfamily (MFS) antibiotic efflux pump	acridine dye;nucleoside antibiotic	Multidrug	antibiotic efflux	0	2.28619	0.0506033	1.24986	10.7414	0	0	0.135277	0	0	0.747783	0	0	0.0467999
ARO:3003550	mdtP	Multidrug resistance efflux pump. Could be involved in resistance to puromycin, acriflavine and tetraphenylarsonium chloride	major facilitator superfamily (MFS) antibiotic efflux pump	acridine dye;nucleoside antibiotic	Multidrug	antibiotic efflux	0	2.84935	0.141565	3.34199	17.1335	0	0	0.388505	0	0	1.14452	0	0	0.0654624
ARO:3003551	emeA	A multidrug efflux pump from Enterococcus faecalis. There exist efflux activity of several antimicrobial agents such as DAPI, Hoechst 33342 and acriflavine. Efflux of DAPI via EmeA was strongly inhibited by reserpine.	multidrug and toxic compound extrusion (MATE) transporter	acridine dye	Multidrug	antibiotic efflux	0.179409	0.0948766	3.34327	3.74446	0.289896	0.432949	0.816223	0	0	0	1.9994	0	1.70336	0.5004
ARO:3003552	fusB	FusB encodes a 2-domain zinc-binding protein that binds the ribosomal translocase EF-G, causing it to dissociate from the ribosome. This action increases the ribosomal turnover rate and confers resistance to fusidic acid.	fusidic acid inactivation enzyme	fusidic acid	Fusidic acid	antibiotic inactivation	0	0	0	0	0	0	0	0	0	0.171675	2.08769	0	0	0.304868
ARO:3003553	CepS	CEPS is a typical class C cephalosporinase found in Aeromonas sobria, first isolated from strain 163a.	CepS beta-lactamase	cephalosporin	Beta-lactam	antibiotic inactivation	0	0	0.173063	0	0.765325	0	1.94245	3.36903	0	0	3.4255	0	0.160145	0
ARO:3003556	SLB-1	This enzyme breaks the beta-lactam antibiotic ring open and deactivates the molecule's antibacterial properties.	SHW beta-lactamase	cephalosporin;penam	Beta-lactam	antibiotic inactivation	0.151807	0	0	0	0	0	0	0	0	0	0	0	0	0
ARO:3003559	cepA	A beta-lactamase found in Bacteroides fragilis producing either low or high levels of the endogenous cephalosporinase activity	cepA beta-lactamase	cephalosporin	Beta-lactam	antibiotic inactivation	12.9992	27.7529	51.5214	35.8483	30.9679	67.9026	52.579	42.8943	53.6254	34.4544	64.5076	32.3032	43.2721	38.9192
ARO:3003561	Sed-1	Sed-1 is a chromosomal-encoded class A beta-lactamase identified in Citrobacter sedlakii.	Sed beta-lactamase	cephalosporin;penam	Beta-lactam	antibiotic inactivation	0	0	0	0	0	0	0	0	0	0	0	0	0	0
ARO:3003562	blaF	Class A beta-lactamase found in Mycolicibacterium fortuitum	blaF family beta-lactamase	penam	Beta-lactam	antibiotic inactivation	2.45591	1.56313	0	0.182672	0	0	0.294375	0.37922	0	0	0	0	0	1.04954
ARO:3003563	RCP-1	RCP is a class A beta-lactamase found in Rhodopseudomonas capsulata.	RCP beta-lactamase	penam	Beta-lactam	antibiotic inactivation	0	0	0	0	0	0	0	0	0	0	0	0	0	0
ARO:3003564	EXO-1	Class A beta-lactamase found in Streptomyces albus G	EXO beta-lactamase	penam	Beta-lactam	antibiotic inactivation	0	1.67542	0	0	0	0	1.02081	0	5.83582	0.558943	0.84964	0	0	0
ARO:3003576	eptA	PmrC mediates the modification of Lipid A by the addition of 4-amino-4-deoxy-L-arabinose (L-Ara4N) and phosphoethanolamine, resulting in a less negative cell membrane and decreased binding of polymyxin B.	pmr phosphoethanolamine transferase	peptide antibiotic	Peptide	antibiotic target alteration	0.486341	6.56562	15.8793	39.752	84.4165	15.6914	9.52082	8.14858	22.8883	17.4455	23.2091	12.488	14.1587	4.30403
ARO:3003577	ugd	PmrE is required for the synthesis and transfer of 4-amino-4-deoxy-L-arabinose (Ara4N) to Lipid A, which allows gram-negative bacteria to resist the antimicrobial activity of cationic antimicrobial peptides and antibiotics such as polymyxin	pmr phosphoethanolamine transferase	peptide antibiotic	Peptide	antibiotic target alteration	297.237	435.667	363.782	327.14	511.42	389.67	348.96	346.472	358.71	370.277	330.018	422.38	389.416	390.872
ARO:3003578	PmrF	PmrF is required for the synthesis and transfer of 4-amino-4-deoxy-L-arabinose (Ara4N) to Lipid A, which allows gram-negative bacteria to resist the antimicrobial activity of cationic antimicrobial peptides and antibiotics such as polymyxin. pmrF corresponds to 1 locus in Pseudomonas aeruginosa PAO1 and 1 locus in Pseudomonas aeruginosa LESB58.	pmr phosphoethanolamine transferase	peptide antibiotic	Peptide	antibiotic target alteration	331.849	319.71	296.111	171.334	300.328	333.888	307.576	223.699	326.651	350.952	285.741	294.197	348.917	317.951
ARO:3003583	basS	Histidine protein kinase sensor Lipid A modification gene; part of a two-component system involved in polymyxin resistance that senses high extracellular Fe(2+)	pmr phosphoethanolamine transferase	peptide antibiotic	Peptide	antibiotic efflux;antibiotic target alteration	52.4784	50.0837	32.5427	26.331	108.622	42.744	41.6629	31.0928	66.9134	36.1708	67.5703	27.8853	47.3737	25.4508
ARO:3003600	OXA-444	Assigned by Lahey's list of beta-lactamases, no accessions or other information available	OXA beta-lactamase	cephalosporin;penam	Beta-lactam	antibiotic inactivation	0	0	0	0	0	0	0	0	0	0	0	0	0	0
ARO:3003607	OXA-451	Assigned by Lahey's list of beta-lactamases, no accessions or other information available	OXA beta-lactamase	cephalosporin;penam	Beta-lactam	antibiotic inactivation	1.60168	0	0	0	0	0	0	0	0	0	0	0	0	0
ARO:3003616	OXA-460	Assigned by Lahey's list of beta-lactamases, no accessions or other information available	OXA beta-lactamase	cephalosporin;penam	Beta-lactam	antibiotic inactivation	0.256715	0	1.40702	1.60395	0	0	0	0	0.266108	0.879312	0	0	0	0
ARO:3003642	OXA-485	Assigned by Lahey's list of beta-lactamases, no accessions or other information available	OXA beta-lactamase	cephalosporin;penam	Beta-lactam	antibiotic inactivation	1.90216	0	0	0	0	0	0	0	0	0	0	0	0	0
ARO:3003645	OXA-488	Assigned by Lahey's list of beta-lactamases, no accessions or other information available	OXA beta-lactamase	cephalosporin;penam	Beta-lactam	antibiotic inactivation	1.42716	0	0	0	0	0	0	0	0	0	0	0	0	0
ARO:3003665	NmcR	NmcR is a homolog of the LysR regulator found in Enterobacter cloacae that contribute to the regulation of NmcA beta-lactamase	NmcA beta-lactamase	carbapenem;cephalosporin;cephamycin;penam	Beta-lactam	antibiotic inactivation	68.6567	70.8233	104.59	68.3185	102.888	124.695	116.526	72.2734	103.309	115.911	98.3001	142.645	107.03	107.847
ARO:3003670	PEDO-1	PEDO-1 is a subclass B3 metallo-beta lactamase isolated from Pedobacter roseus exhibiting resistance to carbapenems.	subclass B3 PEDO beta-lactamase	carbapenem	Beta-lactam	antibiotic inactivation	14.9306	5.8931	16.6414	15.4867	4.76794	10.8366	21.2152	35.2345	8.54648	8.12346	6.94802	4.71958	20.3102	12.0689
ARO:3003679	TriA	TriA is a membrane protein that is fused to TriB and both are required for the triclosan efflux pump function of TriABC-OpmH in P. aeruginosa.	resistance-nodulation-cell division (RND) antibiotic efflux pump	triclosan	Triclosan	antibiotic efflux	102.247	14.4521	39.5993	16.8652	41.9024	10.4665	13.927	14.9288	14.6074	13.1548	21.0182	12.7189	21.1506	59.7263
ARO:3003680	TriB	TriB is a membrane protein that is fused to TriA and both are required for the triclosan efflux pump function of TriABC-OpmH in P. aeruginosa.	resistance-nodulation-cell division (RND) antibiotic efflux pump	triclosan	Triclosan	antibiotic efflux	1.62565	7.22704	7.41271	2.08149	7.53775	11.8811	13.9306	3.93249	7.6475	7.81418	10.4028	2.65172	10.4808	12.6442
ARO:3003681	TriC	TriC is a resistance nodulation cell division (RND) transporter that is a part of TriABC-OpmH, a triclosan-specific efflux protein.	resistance-nodulation-cell division (RND) antibiotic efflux pump	triclosan	Triclosan	antibiotic efflux	46.2628	18.7394	34.8846	31.6048	53.6405	39.881	23.1068	27.4482	28.8398	27.3852	28.5693	37.7457	27.5336	42.9891
ARO:3003682	OpmH	OpmH is an outer membrane efflux protein required for triclosan-specific efflux pump function.	resistance-nodulation-cell division (RND) antibiotic efflux pump	triclosan	Triclosan	antibiotic efflux	37.7521	0.666019	4.14956	8.40652	7.06914	2.35739	3.86514	15.1511	4.29711	9.89634	8.73208	9.45075	2.91293	5.06377
ARO:3003687	APH(3')-VI	APH(3')-VI is an aminoglycoside phosphoryltransferase that acts on the 3-OH of target of aminoglycosides.	APH(3')	aminoglycoside antibiotic	Aminoglycoside	antibiotic inactivation	0	0	0	0	0	0	0	0	0	0.414389	0	0	0.861469	0
ARO:3003689	MCR-1.1	MCR-1 is a plasmid-borne phosphoethanolamine transferase that interferes with binding of colistin to the cell membrane via addition of phosphoethanolamine to lipid A, resulting reduction in negative charge of the cell membrane.	MCR phosphoethanolamine transferase	peptide antibiotic	Peptide	antibiotic target alteration	0	0	0.254505	0	1.50064	0.233739	0	0	0	0.407974	0	1.18074	1.19515	0
ARO:3003692	MexJ	mexJ is the membrane fusion protein of the MexJK multidrug efflux protein.	resistance-nodulation-cell division (RND) antibiotic efflux pump	macrolide antibiotic;tetracycline antibiotic;triclosan	Multidrug	antibiotic efflux	63.1076	30.9361	25.4155	48.423	165.184	56.3324	44.1592	37.4123	68.0373	64.3736	80.3968	71.061	73.0736	35.2054
ARO:3003693	MexK	mexK is the inner membrane resistance-nodulation-cell division (RND) transporter in the MexJK multidrug efflux protein.	resistance-nodulation-cell division (RND) antibiotic efflux pump	macrolide antibiotic;tetracycline antibiotic;triclosan	Multidrug	antibiotic efflux	69.2996	28.4296	51.7738	58.8003	79.9959	48.0293	37.4952	47.9511	41.9112	26.2704	63.7068	60.2457	55.6667	67.6816
ARO:3003698	mexP	MexP is the membrane fusion protein of the MexPQ-OpmE multidrug efflux complex	resistance-nodulation-cell division (RND) antibiotic efflux pump	acridine dye;carbapenem;diaminopyrimidine antibiotic;macrolide antibiotic;phenicol antibiotic;tetracycline antibiotic	Multidrug	antibiotic efflux	24.7089	14.5758	19.1869	28.8572	13.7215	28.6596	28.3969	22.2533	16.8491	26.2532	30.4444	30.4464	27.9598	12.3495
ARO:3003699	mexQ	MexQ is the inner membrane transporter of the multidrug efflux pump MexPQ-OpmE.	resistance-nodulation-cell division (RND) antibiotic efflux pump	acridine dye;carbapenem;diaminopyrimidine antibiotic;macrolide antibiotic;phenicol antibiotic;tetracycline antibiotic	Multidrug	antibiotic efflux	26.6207	12.053	24.4202	38.5562	32.9204	17.3203	32.6026	24.2082	12.9058	16.8504	20.9177	30.7087	39.2227	21.3689
ARO:3003700	opmE	opmE is an outer membrane factor protein that is part of the multidrug efflux pump MexPQ-OpmE.	resistance-nodulation-cell division (RND) antibiotic efflux pump	acridine dye;carbapenem;diaminopyrimidine antibiotic;macrolide antibiotic;phenicol antibiotic;tetracycline antibiotic	Multidrug	antibiotic efflux	8.84988	1.61909	10.7448	3.36499	36.8089	6.1935	7.48019	2.8312	3.60679	6.51943	10.5484	7.7257	9.29985	9.99384
ARO:3003704	mexM	mexM is the membrane fusion protein of the MexMN-OprM multidrug efflux complex.	resistance-nodulation-cell division (RND) antibiotic efflux pump	phenicol antibiotic	Multidrug	antibiotic efflux	7.65798	12.29	13.517	6.13016	4.70524	11.6174	35.7161	5.41792	12.254	36.3453	26.0166	8.99782	8.41099	53.9175
ARO:3003705	mexN	MexN is the inner membrane transporter of the MexMN-OprM multidrug efflux complex.	resistance-nodulation-cell division (RND) antibiotic efflux pump	phenicol antibiotic	Multidrug	antibiotic efflux	40.2941	20.6091	20.4996	34.191	38.7123	26.2243	36.5923	28.6274	23.292	20.358	41.4372	25.205	26.8606	23.2993
ARO:3003710	MexL	MexL is a specific repressor of mexJK transcription and autoregulates its own expression.	resistance-nodulation-cell division (RND) antibiotic efflux pump	macrolide antibiotic;tetracycline antibiotic;triclosan	Multidrug	antibiotic efflux	31.7444	18.8722	7.37177	3.9029	13.4611	34.4048	34.3577	8.53407	28.7434	50.6103	44.4895	60.9282	31.0134	14.6865
ARO:3003712	VEB-1b	VEB-1b is a beta-lactamase that is found in Pseudomonas aeruginosa.	VEB beta-lactamase	cephalosporin;monobactam	Beta-lactam	antibiotic inactivation	1.8068	0	0	0.303051	0.940491	0	0	1.06601	0	0	0.841809	0	0	0.295033
ARO:3003714	PEDO-2	PEDO-2 is a subclass B3 metallo-beta lactamase isolated from Pedobacter borealis exhibiting carbapenem resistance.	subclass B3 PEDO beta-lactamase	carbapenem	Beta-lactam	antibiotic inactivation	12.8797	5.35109	8.74904	2.52931	6.92377	10.6466	4.17813	4.57519	14.0412	2.86591	11.3971	3.47679	7.77145	7.41732
ARO:3003715	PEDO-3	PEDO-3 is a class B1 metallo-beta lactamase isolated from Pedobacter kyungheensis exhibiting resistance to carbapenems.	subclass B1 PEDO beta-lactamase	carbapenem	Beta-lactam	antibiotic inactivation	4.17416	0	0	0	0	0	0	0	0	0	0	0	0	0
ARO:3003716	CPS-1	CPS-1 is a subclass B3 metallo-beta lactamase isolated from Chyseobacterium piscium exhibiting carbapenem resistance.	CPS beta-lactamase	carbapenem	Beta-lactam	antibiotic inactivation	6.46109	7.93113	2.6777	2.01149	0.889663	5.05525	8.29571	2.22134	18.439	7.508	5.43949	0.412085	6.37384	3.5778
ARO:3003717	ESP-1	ESP-1 is a subclass B3 metallo-beta lactamase isolated from Epilithonimonas tenax conferring resistance to carbapenems.	ESP beta-lactamase	carbapenem	Beta-lactam	antibiotic inactivation	0.223943	6.11568	6.87344	0.699597	0.968765	0.524305	1.61852	1.44123	0	0.867392	4.22776	0.149333	1.89741	8.56566
ARO:3003718	MSI-1	MSI-1 is a subclass B3 metallo-beta lactamase isolated from Massilia oculi conferring resistance to carbapenems.	MSI beta-lactamase	carbapenem	Beta-lactam	antibiotic inactivation	19.9939	11.4359	16.2873	6.34247	5.56495	16.878	7.10174	9.19453	20.9245	9.10372	9.36427	14.6599	13.2119	11.1762
ARO:3003720	SPG-1	SPG-1 is a subclass B3 metallo-beta lactamase isolated from Sphingomonas sp.	SPG beta-lacatamase	carbapenem	Beta-lactam	antibiotic inactivation	0.61203	0.197619	0.358681	0.340736	0.379343	2.17147	2.97731	0.479429	0.339185	0.933985	0.189298	3.31523	1.16499	0.995164
ARO:3003723	vanI	VanI is a D-Ala-D-Lac ligase that reduces vancomycin binding affinity, helping to confer vancomycin resistance as part of the VanI resistance gene cluster in Desulfitobacterium spp. and Desulfosporosinus spp.	glycopeptide resistance gene cluster;van ligase	glycopeptide antibiotic	Glycopeptide	antibiotic target alteration	13.0099	30.6216	26.2726	23.4586	7.78677	18.2625	18.2666	28.5894	20.6236	24.5111	16.3212	12.2478	20.3938	24.3392
ARO:3003724	vanWI	VanWI is a vanW variant found in the vanI gene cluster	glycopeptide resistance gene cluster;vanW	glycopeptide antibiotic	Glycopeptide	antibiotic target alteration	37.5417	113.326	74.9865	34.7123	14.3384	70.2466	79.237	61.9957	52.0736	69.5307	45.7143	49.1369	35.8402	57.8011
ARO:3003725	vanXI	VanXI is a VanX variant found in the VanI glycopeptide resistance gene cluster. It is a D-Ala-D-Ala dipeptidase.	glycopeptide resistance gene cluster;vanX	glycopeptide antibiotic	Glycopeptide	antibiotic target alteration	26.5685	21.2127	25.6707	23.3188	15.3642	28.0965	20.2681	26.7538	26.6104	25.8897	22.745	20.8792	44.7063	13.295
ARO:3003727	vanKI	VanKI is a peptidoglycan bridge formation protein also known as FemAB that is part of the VanI glycopeptide resistance gene cluster.	glycopeptide resistance gene cluster;vanK	glycopeptide antibiotic	Glycopeptide	antibiotic target alteration	10.277	12.75	4.94187	8.69692	5.69074	2.96117	2.01973	6.45555	3.77423	3.14618	3.12637	1.95397	2.35601	8.17419
ARO:3003728	vanRI	VanRI is the regulatory transcriptional activator in the VanSR regulator within the VanI glycopeptide resistance gene cluster.	glycopeptide resistance gene cluster;vanR	glycopeptide antibiotic	Glycopeptide	antibiotic target alteration	293.71	472.789	340.444	153.924	156.822	330.225	327.917	354.664	330.239	297.356	351.582	267.104	311.321	258.381
ARO:3003730	Bifidobacterium ileS conferring resistance to mupirocin	Bifidobacteria have an intrinsically resistant form of ileS (isoleucyl-tRNA synthetase) that confers resistance to mupirocin.	antibiotic-resistant isoleucyl-tRNA synthetase (ileS)	mupirocin	Mupirocin	antibiotic target alteration	113.954	81.2094	85.4061	130.761	135.19	69.4561	95.9222	133.984	91.7773	103.539	108.955	81.3054	86.9086	81.8441
ARO:3003733	fusC	FusC is a fusidic acid resistance gene enabling ribosomal translocase EF-G dissociation from the ribosome that has been detected in Staphylococcus aureus and Staphylococcus intermedius. Its mechanism is believed to be similar to fusB due to its high level of sequence homology.	fusidic acid inactivation enzyme	fusidic acid	Fusidic acid	antibiotic inactivation	0	0	0	0	0	0.212846	1.80572	0	0.365713	0	1.22462	0	1.04676	1.6095
ARO:3003741	mphE	mphE is a macrolide phosphotransferase and resistance gene identified on a plasmid, pRSB105	macrolide phosphotransferase (MPH)	macrolide antibiotic	MLS	antibiotic inactivation	3.53222	0	0	0	0	0	0	0	0	0	0	0	0	0
ARO:3003742	mphG	The mphG gene encodes a macrolide 2'-phosphotransferase found in Photobacterium damselae sharing sequence similarity to mphA in E. coli.	macrolide phosphotransferase (MPH)	macrolide antibiotic	MLS	antibiotic inactivation	1.23951	0.337526	0	0	0	0	0	0	0	0	0	0	0	0
ARO:3003744	vatF	vatF is a streptogramin A acetyl transferase gene isolated from the chromosome of Yersinia enterocolitica.	streptogramin vat acetyltransferase	streptogramin antibiotic	MLS	antibiotic inactivation	100.099	34.9011	62.2069	118.79	136.879	48.738	68.1121	48.2233	106.256	49.2137	75.0783	108.151	59.5325	92.2001
ARO:3003745	mefC	mefC is a macrolide efflux gene isolated from a plasmid in Photobacterium damselae.	major facilitator superfamily (MFS) antibiotic efflux pump	macrolide antibiotic	MLS	antibiotic efflux	7.63585	0.673066	0.230751	0	31.0676	0.732108	0.478851	0.308432	0.385074	0.212069	0.859636	0	0.470261	0.376601
ARO:3003746	optrA	OptrA is a member of the ABC-F protein subfamily that confers resistance to oxazolidinones. The gene encoding the protein was originally isolated from a plasmid in Enterococcus faecalis and Enterococcus faecium.	ABC-F ATP-binding cassette ribosomal protection protein	lincosamide antibiotic;macrolide antibiotic;oxazolidinone antibiotic;phenicol antibiotic;pleuromutilin antibiotic;streptogramin antibiotic;tetracycline antibiotic	Multidrug	antibiotic target protection	613.256	620.269	639.04	377.624	599.071	759.767	581.068	607.805	622.799	499.69	560.189	467.352	687.939	543.913
ARO:3003748	oleC	oleC is an ABC transporter isolated from Streptomyces antibioticus and is involved in oleandomycin secretion.	ATP-binding cassette (ABC) antibiotic efflux pump	macrolide antibiotic	MLS	antibiotic efflux	720.512	874.887	774.988	547.286	763.028	646.863	812.667	762.146	640.575	860.905	782.478	738.592	648.797	745.85
ARO:3003749	salA	salA is an ABC-F subfamily protein gene isolated from the chromosome of Staphylococcus sciuri conferring resistance to lincosamides and streptogramins.	ABC-F ATP-binding cassette ribosomal protection protein	lincosamide antibiotic;macrolide antibiotic;oxazolidinone antibiotic;phenicol antibiotic;pleuromutilin antibiotic;streptogramin antibiotic;tetracycline antibiotic	Multidrug	antibiotic target protection	48.1181	46.5009	52.7829	33.088	53.0225	52.5041	56.6648	36.8675	67.452	36.8079	34.6924	37.8495	47.0032	48.7265
ARO:3003762	lnuE	lnuE encodes a lincosamide resistance gene isolated from Streptococcus suis that was truncated by an ISEnfa5-cfr-ISEnfa5 segment insertion. It shares the closest sequence similarity to lnuA.	lincosamide nucleotidyltransferase (LNU)	lincosamide antibiotic	MLS	antibiotic inactivation	1.73641	0.465127	5.48737	2.80692	1.24443	0.232314	0.218987	0.846309	0	0.659484	2.22771	1.78654	0	1.36633
ARO:3003767	mphM	mphM is a chromosomally-encoded macrolide phosphotransferases that inactivate 14-, 15- and 16-membered macrolides.	macrolide phosphotransferase (MPH)	macrolide antibiotic	MLS	antibiotic inactivation	0	0.762808	0	0	0	0	0	0	3.92776	0	0	0	0	0
ARO:3003770	Listeria monocytogenes mprF	MprF is a integral membrane protein that modifies the negatively-charged phosphatidylglycerol on the membrane surface. This confers resistance to cationic peptides that disrupt the cell membrane, including defensins.	defensin resistant mprF	peptide antibiotic	Peptide	antibiotic target alteration	3.36584	0.766603	4.35395	0	2.68787	2.06803	3.64925	0	0.467466	0.400397	3.10684	0.476221	3.82595	2.2061
ARO:3003772	Brucella suis mprF	MprF is a integral membrane protein that modifies the negatively-charged phosphatidylglycerol on the membrane surface. This confers resistance to cationic peptides that disrupt the cell membrane, including defensins.	defensin resistant mprF	peptide antibiotic	Peptide	antibiotic target alteration	1.86217	0.137196	1.08596	2.18545	17.4775	0.115104	1.6471	5.09486	0.323596	1.11643	1.56975	10.9635	1.43507	1.6407
ARO:3003773	Clostridium perfringens mprF	MprF is a integral membrane protein that modifies the negatively-charged phosphatidylglycerol on the membrane surface. This confers resistance to cationic peptides that disrupt the cell membrane, including defensins.	defensin resistant mprF	peptide antibiotic	Peptide	antibiotic target alteration	0	0	0	5.56448	0	0	0	0	0	0	0	0	0	0
ARO:3003774	Streptococcus agalactiae mprF	MprF is a integral membrane protein that modifies the negatively-charged phosphatidylglycerol on the membrane surface. This confers resistance to cationic peptides that disrupt the cell membrane, including defensins.	defensin resistant mprF	peptide antibiotic	Peptide	antibiotic target alteration	1.21446	0	0	0	0	2.56439	0	0.889709	0	0	0	0	0	0
ARO:3003785	Chlamydia trachomatis intrinsic murA conferring resistance to fosfomycin	Chlamydia murA confers intrinsic resistance to fosfomycin. The presence of an aspartic acid residue in place of the critical cysteine at position 119 that enables fosfomycin binding is believed to be responsible for this intrinsic resistance.	antibiotic-resistant murA transferase	fosfomycin	Fosfomycin	antibiotic target alteration	312.425	295.467	266.382	159.207	167.502	237.532	259.619	328.928	242.124	248.39	249.041	228.03	227.058	234.069
ARO:3003801	bcr-1	Transmembrane protein which expels bicyclomycin from the cell, leading to bicyclomycin resistance. Identified in Pseudomonas aeruginosa strains responsible for outbreaks in Brazil, often appearing with blaSPM-1, another bicyclomycin resistance gene	major facilitator superfamily (MFS) antibiotic efflux pump	bicyclomycin	Bicyclomycin	antibiotic efflux	21.5534	8.27958	0.773026	18.6197	21.8572	6.84281	0.183702	0	1.84166	1.20912	13.6739	9.81298	3.73781	1.56396
ARO:3003811	adeC	AdeC is the outer membrane factor of the AdeABC multidrug efflux complex. It can be replaced by other outer membrane channels, and is not essential for antibiotic resistance.	resistance-nodulation-cell division (RND) antibiotic efflux pump	glycylcycline;tetracycline antibiotic	Multidrug	antibiotic efflux	0.609515	4.29022	1.95251	1.81433	0.523299	0.507589	2.78124	4.17623	1.03457	1.66555	1.66957	1.08617	0.933929	8.78691
ARO:3003835	cdeA	Clostridioides difficile and Escherichia coli multidrug efflux transporter with antiporter function. Confers resistance to fluoroquinolones in E. coli and acriflavin in Clostridioides difficile.	multidrug and toxic compound extrusion (MATE) transporter	acridine dye;fluoroquinolone antibiotic	Multidrug	antibiotic efflux	122.339	204.301	189.507	169.21	161.881	114.989	216.64	193.46	191.729	189.827	186.112	231.939	198.633	154.482
ARO:3003836	qacH	qacH is a subunit of the qac multidrug efflux pump in Vibrio cholerae	small multidrug resistance (SMR) antibiotic efflux pump	fluoroquinolone antibiotic	Multidrug	antibiotic efflux	11.8053	0.356452	4.79448	8.3472	7.90948	3.8266	6.94553	3.37693	0.3059	3.36933	5.86959	0.600201	7.28783	1.19668
ARO:3003838	gadW	GadW is an AraC-family regulator that promotes mdtEF expression to confer multidrug resistance. GadW inhibits GadX-dependent activation. GadW clearly represses gadX and, in situations where GadX is missing, activates gadA and gadBC.	resistance-nodulation-cell division (RND) antibiotic efflux pump	fluoroquinolone antibiotic;macrolide antibiotic;penam	Multidrug	antibiotic efflux	2.55365	6.95428	0	8.77829	35.258	1.33682	2.34025	0.968758	0.574234	1.89746	3.15586	0	1.31487	0
ARO:3003841	kdpE	kdpE is a transcriptional activator that is part of the two-component system KdpD/KdpE that is studied for its regulatory role in potassium transport and has been identified as an adaptive regulator involved in the virulence and intracellular survival of pathogenic bacteria. kdpE regulates a range of virulence loci through direct promoter binding.	kdpDE	aminoglycoside antibiotic	Aminoglycoside	antibiotic efflux	131.479	109.032	91.6543	50.1004	59.0097	94.5191	78.6136	82.9903	68.855	79.0912	89.473	86.8767	62.6776	94.4156
ARO:3003853	ADC-7	ADC-7 is a beta-lactamase that is found in Acinetobacter baumannii.	ADC beta-lactamase without carbapenemase activity	cephalosporin	Beta-lactam	antibiotic inactivation	0.474826	0	0	0	0	0	0	0	0	0	0.676565	0	0	0
ARO:3003854	ADC-8	ADC-8 is a beta-lactamase found in Acinetobacter sp.	ADC beta-lactamase without carbapenemase activity	cephalosporin	Beta-lactam	antibiotic inactivation	0	0	0	0	0	0	0	0	0	0	0	0	0	0
ARO:3003856	ADC-12	ADC-12 is a beta-lactamase found in Acinetobacter pittii.	ADC beta-lactamase without carbapenemase activity	cephalosporin	Beta-lactam	antibiotic inactivation	0	0	0	0	0	0	0	0	0	0	0	0	0	0
ARO:3003860	ADC-16	ADC-16 is a beta-lactamase found in Acinetobacter pittii.	ADC beta-lactamase without carbapenemase activity	cephalosporin	Beta-lactam	antibiotic inactivation	0	0.988093	0	0	0	0	0	0	1.86552	0	0	0	0	2.87492
ARO:3003862	ADC-18	ADC-18 is a beta-lactamase found in Acinetobacter pittii.	ADC beta-lactamase without carbapenemase activity	cephalosporin	Beta-lactam	antibiotic inactivation	1.1149	0	0	0	0	0.108237	0	0.394303	0.464934	1.84356	0	0	0.21292	0
ARO:3003865	ADC-21	ADC-21 is a beta-lactamase found in Acinetobacter pittii.	ADC beta-lactamase without carbapenemase activity	cephalosporin	Beta-lactam	antibiotic inactivation	0	0	0	0.268417	1.63843	0	0	0	1.46957	0	0.447361	0	1.48903	0
ARO:3003867	ADC-23	ADC-23 is a beta-lactamase found in Acinetobacter pittii.	ADC beta-lactamase without carbapenemase activity	cephalosporin	Beta-lactam	antibiotic inactivation	0.0872263	0	0	0	0	0	0	0	0	0	0	0	0	0
ARO:3003873	ADC-42	ADC-42 is a beta-lactamase found in Acinetobacter pittii.	ADC beta-lactamase without carbapenemase activity	cephalosporin	Beta-lactam	antibiotic inactivation	0.441621	0	0	0	0	0	0	0	0	0	0	0	0	0
ARO:3003876	ADC-44	ADC-44 is a beta-lactamase found in Acinetobacter pittii.	ADC beta-lactamase without carbapenemase activity	cephalosporin	Beta-lactam	antibiotic inactivation	0	0	0	0	0	0	0	0	0	0	0	0	0	0
ARO:3003880	ADC-74	ADC-74 is a beta-lactamase found in Acinetobacter baumannii.	ADC beta-lactamase without carbapenemase activity	cephalosporin	Beta-lactam	antibiotic inactivation	2.52607	0	0	0	0	0	0	0	0	0	0	0.260438	0	0.0640222
ARO:3003884	ADC-78	ADC-78 is a beta-lactamase found in Acinetobacter baumannii.	ADC beta-lactamase without carbapenemase activity	cephalosporin	Beta-lactam	antibiotic inactivation	1.12984	0	0.847391	0.247691	0	3.30052	0	0	0	1.01841	0	0	0	0
ARO:3003894	Rm3	Rm3 is a class B3 metallo-beta-lactamase isolated from a metagenomic soil sample in Yorkshire, United Kingdom, shown to confer resistance to clinically used penicillins, cephalosporins, and carbapenems.	Rm3 family beta-lactamase	carbapenem;cephalosporin;penam	Beta-lactam	antibiotic inactivation	4.03213	1.99241	8.65842	3.03229	5.41787	6.40115	4.90648	15.6265	1.35531	5.41283	5.19779	6.00637	1.77782	7.02286
ARO:3003907	cipA	Cfr-like methyltransferase enzyme conferring resistance to multiple clinically relevant antibiotic classes.	Cfr 23S ribosomal RNA methyltransferase	lincosamide antibiotic;phenicol antibiotic;pleuromutilin antibiotic;streptogramin antibiotic	Multidrug	antibiotic target alteration	28.6931	43.4216	29.4819	24.0447	10.0352	20.8551	34.0717	38.9175	12.7906	23.6407	43.528	15.6061	24.8409	60.4453
ARO:3003908	Erm(47)	Chromosome-encoded gene conferring MLSB resistance. Identified from Helcococcus kunzii.	Erm 23S ribosomal RNA methyltransferase	lincosamide antibiotic;macrolide antibiotic;streptogramin antibiotic	MLS	antibiotic target alteration	27.6809	25.0068	70.8649	23.4685	14.7908	26.5532	36.475	51.7088	33.7247	23.211	45.7462	37.8335	24.212	23.7361
ARO:3003918	apmA	Plasmid-borne apramycin-resistant aminocyclitol acetyltransferase gene identified from bovine MRSA.	amp acetyltransferase	aminoglycoside antibiotic	Aminoglycoside	antibiotic inactivation	33.0324	49.7854	37.989	4.34105	16.6654	19.8122	46.1751	7.74664	77.9949	24.1426	27.6392	7.07083	48.6065	64.3398
ARO:3003920	pgpB	A gene that produces the protein lipid A 4'-phosphatase	lipid A phosphatase	peptide antibiotic	Peptide	antibiotic target alteration	29.717	32.0431	30.7756	29.4328	12.8648	45.1243	36.7776	17.2996	66.0504	28.9845	48.1971	53.837	35.2092	38.4796
ARO:3003922	oqxA	RND efflux pump conferring resistance to fluoroquinolone	resistance-nodulation-cell division (RND) antibiotic efflux pump	diaminopyrimidine antibiotic;fluoroquinolone antibiotic;glycylcycline;nitrofuran antibiotic;tetracycline antibiotic	Multidrug	antibiotic efflux	49.6307	24.2987	24.8446	36.5552	56.8236	30.3383	70.5952	58.8631	26.0951	71.4238	48.0851	40.1453	50.0124	77.4618
ARO:3003923	oqxB	RND efflux pump conferring resistance to fluoroquinolone	resistance-nodulation-cell division (RND) antibiotic efflux pump	diaminopyrimidine antibiotic;fluoroquinolone antibiotic;glycylcycline;nitrofuran antibiotic;tetracycline antibiotic	Multidrug	antibiotic efflux	75.8882	27.1417	36.3833	77.1989	44.9565	31.7422	46.9932	49.1496	37.3833	25.8026	47.4101	34.2839	42.2703	41.1364
ARO:3003942	abcA	AbcA is a multidrug resistant ABC transporter that confers resistance to methicillin, daptomycin, cefotaxime, and moenomycin.	ATP-binding cassette (ABC) antibiotic efflux pump	cephalosporin;penam;peptide antibiotic	Multidrug	antibiotic efflux	36.415	48.4359	39.9499	46.2314	24.5457	41.789	44.177	32.9761	51.2597	67.7538	46.8985	112.701	46.2216	24.575
ARO:3003948	efrA	efrA is a part of the EfrAB efflux pump, and both efrA and efrB are necessary to confer drug resistance.	ATP-binding cassette (ABC) antibiotic efflux pump	fluoroquinolone antibiotic;macrolide antibiotic;rifamycin antibiotic	Multidrug	antibiotic efflux	741.303	1254.74	1035	586.03	676.697	920.792	867.618	1110.01	775.838	734.615	889.313	769.633	840.412	750.567
ARO:3003949	efrB	efrB is a part of the EfrAB efflux pump, and both efrA and efrB are necessary to confer multidrug resistance.	ATP-binding cassette (ABC) antibiotic efflux pump	fluoroquinolone antibiotic;macrolide antibiotic;rifamycin antibiotic	Multidrug	antibiotic efflux	344.646	533.384	442.975	306.007	344.211	478.925	421.135	474.127	392.63	368.535	358.011	294.157	446.121	458.775
ARO:3003950	msbA	MsbA is a multidrug resistance transporter homolog from E. coli and belongs to a superfamily of transporters that contain an adenosine triphosphate (ATP) binding cassette (ABC) which is also called a nucleotide-binding domain (NBD). MsbA is a member of the MDR-ABC transporter group by sequence homology. MsbA transports lipid A, a major component of the bacterial outer cell membrane, and is the on…	ATP-binding cassette (ABC) antibiotic efflux pump	nitroimidazole antibiotic	Multidrug	antibiotic efflux	1161.96	1210.46	1172.43	942.56	1015.39	1061.67	1052.17	1027.97	1045.15	984.758	1077.69	949.894	1002.54	952.73
ARO:3003952	YojI	YojI mediates resistance to the peptide antibiotic microcin J25 when it is expressed from a multicopy vector. YojI is capable of pumping out microcin molecules. The outer membrane protein TolC in addition to YojI is required for export of microcin J25 out of the cell. Microcin J25 is thus the first known substrate for YojI.	ATP-binding cassette (ABC) antibiotic efflux pump	peptide antibiotic	Peptide	antibiotic efflux	133.511	219.248	203.562	147.618	181.778	202.257	170.814	224.973	206.556	200.195	216.851	161.849	166.994	178.022
ARO:3003953	hmrM	hmrM is a multidrug efflux pump belonging to the MATE family and functions as a Na+/drug antiporter.	multidrug and toxic compound extrusion (MATE) transporter	acridine dye;fluoroquinolone antibiotic	Multidrug	antibiotic efflux	14.6124	12.8146	7.24101	18.0278	28.0193	19.3844	8.79366	6.21952	31.1843	11.743	6.66302	6.19728	9.51125	14.4326
ARO:3003954	efmA	efmA is an MFS transporter permease in E. faecium.	major facilitator superfamily (MFS) antibiotic efflux pump	fluoroquinolone antibiotic;macrolide antibiotic	Multidrug	antibiotic efflux	0.28511	0.774861	2.26279	0	0	0	1.3402	0.835483	0.295542	6.20016	2.31115	0	0	0
ARO:3003955	efpA	efpA is an MFS transporter found in Mycobacterium tuberculosis.	major facilitator superfamily (MFS) antibiotic efflux pump	isoniazid;rifamycin antibiotic	Multidrug	antibiotic efflux	4.13427	4.67914	5.88325	16.1142	1.48322	6.76936	2.01827	0.59569	12.9049	3.38853	6.41465	2.32119	5.52002	4.16702
ARO:3003961	farA	farA is the membrane fusion protein that is part of the farAB efflux pump.	major facilitator superfamily (MFS) antibiotic efflux pump	antibacterial free fatty acids	Multidrug	antibiotic efflux	26.6361	8.67497	12.6544	19.247	123.782	34.1539	23.509	25.2341	26.3999	9.68626	36.9862	22.796	38.1601	23.1499
ARO:3003962	farB	farB is the cytoplasmic transporter protein that is part of the farAB efflux pump. farB corresponds to 3 loci in Pseudomonas aeruginosa PAO1 and 3 loci in Pseudomonas aeruginosa LESB58.	major facilitator superfamily (MFS) antibiotic efflux pump	antibacterial free fatty acids	Multidrug	antibiotic efflux	0.552775	0.840097	0	0	0.44953	1.21918	1.97478	3.97429	0.593194	0	3.13334	0	0.412708	0.391309
ARO:3003964	hp1181	hp1181 is a translocase that is part of the MFS efflux pump family. It is found in H. pylori and has role in the active efflux of antibiotics.	major facilitator superfamily (MFS) antibiotic efflux pump	fluoroquinolone antibiotic;nitroimidazole antibiotic;tetracycline antibiotic	Multidrug	antibiotic efflux	10.4745	0.0840097	1.34876	0.14485	0.520629	3.78479	0	0.101905	9.6858	2.7753	8.32234	0.718118	0	0.0705091
ARO:3003967	lfrA	lfrA is involved in the active efflux of quinolones and is found in Mycobacteroides abscessus.	major facilitator superfamily (MFS) antibiotic efflux pump	fluoroquinolone antibiotic	Fluoroquinolone	antibiotic efflux	6.07825	2.20397	1.79405	3.71426	0.150506	0.220625	3.673	0	1.80118	3.44152	4.877	1.39498	3.27262	4.4575
ARO:3003969	lmrP	lmrP is a proton motive force-dependent drug transporter that is part of the MFS efflux pump family.	major facilitator superfamily (MFS) antibiotic efflux pump	lincosamide antibiotic;macrolide antibiotic;streptogramin antibiotic;tetracycline antibiotic	Multidrug	antibiotic efflux	4.42081	0.340564	1.53737	5.00482	16.2166	2.51026	5.52181	2.97808	1.12438	0.183938	6.92899	2.71289	5.39303	5.15438
ARO:3003971	Erm(44)v	Variant of Erm(44)v isolated from Staphylococcus saprophyticus, confers resistance to lincosamide and macrolide antibiotics but not streptogramins.	Erm 23S ribosomal RNA methyltransferase	lincosamide antibiotic;macrolide antibiotic;streptogramin antibiotic	MLS	antibiotic target alteration	0.227165	1.04116	4.95822	4.41988	19.826	0.910914	1.57767	4.66021	0.472292	1.28271	0.214909	1.62652	1.04497	3.13783
ARO:3003980	tetA(58)	TetA(58) is a Tetracycline efflux pump described in Paenibacillus sp. LC231, a strain of Paenibacillus isolated from Lechuguilla Cave, NM, USA. Described by Pawlowski et al. 2016.	major facilitator superfamily (MFS) antibiotic efflux pump	tetracycline antibiotic	Tetracycline	antibiotic efflux	1325.68	1502.03	1304.17	983.975	756.101	1318.07	1195.59	1159.26	1216.65	1312.14	1186.46	1210.87	1314.35	1165.98
ARO:3003981	tetB(58)	Tetracycline resistant TetB(58) efflux pump found in Paenibacillus sp. LC231, a strain of Paenibacillus isolated from Lechuguilla Cave, NM, USA. Described by Pawlowski et al. 2016.	major facilitator superfamily (MFS) antibiotic efflux pump	tetracycline antibiotic	Tetracycline	antibiotic efflux	4.91827	0	0	0	0	0	0.706965	0	0.38659	0.425809	2.7329	0	1.62289	1.51234
ARO:3003982	LlmA 23S ribosomal RNA methyltransferase	Lincosamide (Clindamycin) resistant (putative) ribosomal methyltransferase related to the RlmK 23S rRNA methyltransferase COG family. Detected in Paenibacillus sp. LC231, an isolated strain of Paenibacillus found in Lechuguilla Cave, NM, USA. Described by Pawlowski et al. 2016.	Llm 23S ribosomal RNA methyltransferase	lincosamide antibiotic	MLS	antibiotic target alteration	214.783	440.539	313.422	108.232	110.185	185.772	298.915	341.637	224.211	278.091	236.954	226.276	201.331	232.519
ARO:3003983	CatU	Chloramphenicol acetyltransferase conferring resistance to phenicol antibiotics detected in Paenibacillus sp. LC231, an isolated strain of Paenibacillus from Lechuguilla Cave, NM, USA. Described by Pawlowski et al. 2016.	chloramphenicol acetyltransferase (CAT)	phenicol antibiotic	Phenicol	antibiotic inactivation	7.39862	54.4281	4.43027	2.67458	2.95931	17.7369	21.6165	2.13167	20.1783	25.1022	16.2479	5.62618	17.0088	8.53065
ARO:3003984	BahA	Bacitracin amidohydrolase found in Paenibacillus sp. LC231, an isolated strain of Paenibacillus from Lechuguilla Cave, NM, USA. Confers resistance by bacitracin inactivation through amidohydrolysis. Described by Pawlowski et al. 2016.	Bah amidohydrolase	peptide antibiotic	Peptide	antibiotic inactivation	11.0059	12.5311	9.97428	0.256461	1.15796	11.6334	7.37412	2.00156	6.42945	11.9767	9.76401	3.55835	10.9004	9.15062
ARO:3003986	TaeA	Pleuromutilin (Tiamulin) ABC efflux pump found in Paenibacillus sp. LC231, a strain of Paenibacillus isolated from Lechuguilla Cave, NM, USA. Confers resistance to pleuromutilin antibiotics. Described by Pawlowski et al. 2016.	ATP-binding cassette (ABC) antibiotic efflux pump	pleuromutilin antibiotic	Pleuromutilin	antibiotic efflux	550.162	437.063	512.038	562.779	608.464	620.151	576.319	499.115	639.56	527.722	611.616	515.183	662.045	482.871
ARO:3003987	VatI	Streptogramin A acetyltransferase found in Paenibacillus sp. LC231, isolated from Lechuguilla Cave, NM, USA. Confers resistance to streptogramin A antibiotics. Described by Pawlowski et al. 2016.	streptogramin vat acetyltransferase	streptogramin antibiotic	MLS	antibiotic inactivation	10.0928	30.9276	12.7358	21.787	12.7383	34.0525	30.641	31.4617	25.5509	11.4267	43.4054	12.1365	58.7514	16.2017
ARO:3003989	AAC(6')-34	AAC(6')-34 is an aminoglycoside 6'-phosphotransferase found in Paenibacillus sp. LC231, a strain of Paenibacillus from Lechuguilla Cave, NM, USA. Confers resistance to aminoglycoside antibiotics. Described by Pawlowski et al. 2016.	AAC(6')	aminoglycoside antibiotic	Aminoglycoside	antibiotic inactivation	2.34832	2.75997	1.174	1.86853	0.895116	2.45871	9.95871	9.86402	0.765645	11.1652	3.0111	1.26379	1.07591	4.73757
ARO:3003990	vgbC	VgbC is a streptogramin B-type lyase found in Paenibacillus sp. LC231, a strain of Paenibacillus isolated from Lechuguilla Cave, NM, USA. Confers resistance to streptogramin B-type antibiotics by linearization of the lactone ring on an ester bond, resulting in antibiotic inactivation. Described by Pawlowski et al. 2016.	streptogramin vgb lyase	streptogramin antibiotic	MLS	antibiotic inactivation	2.37505	0	0	0	0	0	0	0	0	0	0	0	0	0
ARO:3003991	mphI	mphI is a macrolide phosphotransferase protein found in Paenibacillus sp. LC231, a strain of Paenibacillus isolated from Lechuguilla Cave, NM, USA. Confers resistance to macrolide antibiotics. Described by Pawlowski et al. 2016.	macrolide phosphotransferase (MPH)	macrolide antibiotic	MLS	antibiotic inactivation	0	0	0	0	0	0	0	0	0	0	0	0	0	0
ARO:3003992	rphB	rphB is a rifampin phosphotransferase protein found in Paenibacillus sp. LC231, a strain of Paenibacillus isolated from Lechuguilla Cave, NM, USA. Confers resistance to rifamycin antibiotics, specifically rifampin, through rifampin inactivation. Described by Pawlowski et al. 2016.	rifampin phosphotransferase	rifamycin antibiotic	Rifamycin	antibiotic inactivation	35.4062	65.6408	20.1898	22.7654	19.4299	25.7673	41.7163	31.1527	35.7471	40.2852	54.518	27.1026	46.4406	18.3447
ARO:3003994	cpaA	cpaA is a capreomycin acetyltransferase protein found in Paenibacillus sp. LC231, an isolated strain of Paenibacillus in Lechuguilla Cave, NM, USA. Confers resistance to capreomycin, an aminoglycoside antibiotic. Described by Pawlowski et al. 2016.	cpa acetyltransferase	aminoglycoside antibiotic	Aminoglycoside	antibiotic inactivation	0	0	0	0	0	0	0	0	0	0	8.06547	0	0	0
ARO:3004032	tetA(46)	tetA(46) is a subunit of tetAB(46), a heterodimeric ABC transporter, that is required for conferring tetracycline resistance in Streptococcus australis isolated from the oral cavity.	ATP-binding cassette (ABC) antibiotic efflux pump	tetracycline antibiotic	Tetracycline	antibiotic efflux	197.397	341.187	228.795	234.686	220.938	316.957	219.87	233.508	276.735	189.921	228.094	257.607	267.077	279.484
ARO:3004033	tetB(46)	tetB(46) is a subunit of tetAB(46), a heterodimeric ABC transporter, that is required for conferring tetracycline resistance in Streptococcus australis isolated from the oral cavity.	ATP-binding cassette (ABC) antibiotic efflux pump	tetracycline antibiotic	Tetracycline	antibiotic efflux	121.675	203.718	199.539	138.433	136.8	162.085	149.61	147.47	108.499	138.336	150.682	98.4164	142.087	143.286
ARO:3004035	tetA(60)	tetA(60) is a subunit of tetAB(60), an ABC transporter that confers resistance to tetracycline and tigercycline identified by screening a human saliva metagenomic library in Escherichia coli, which is required for resistance.	ATP-binding cassette (ABC) antibiotic efflux pump	tetracycline antibiotic	Tetracycline	antibiotic efflux	128.03	220.697	210.714	162.694	161.273	190.643	204.27	192.992	179.215	148.586	222.448	142.069	186.262	144.377
ARO:3004036	tetB(60)	tetB(60) is a subunit of tetAB(60), an ABC transporter that confers resistance to tetracycline and tigercycline identified by screening a human saliva metagenomic library in Escherichia coli, which is required for resistance.	ATP-binding cassette (ABC) antibiotic efflux pump	tetracycline antibiotic	Tetracycline	antibiotic efflux	196.614	391.736	273.734	158.547	142.333	349.217	274.041	253.174	286.951	252.416	268.243	218.173	328.004	244.581
ARO:3004038	Pseudomonas aeruginosa emrE	EmrE is a small multidrug transporter that functions as a homodimer and that couples the efflux of small polyaromatic cations from the cell with the import of protons down an electrochemical gradient. Confers resistance to tetraphenylphosphonium, methyl viologen, gentamicin, kanamycin, and neomycin.	small multidrug resistance (SMR) antibiotic efflux pump	aminoglycoside antibiotic	Multidrug	antibiotic efflux	0	0	0	0	0	0	0	0	0	0	0	0	0	0
ARO:3004039	Escherichia coli emrE	Member of the small MDR (multidrug resistance) family of transporters; in Escherichia coli this protein provides resistance against a number of positively charged compounds including ethidium bromide and erythromycin; proton-dependent secondary transporter which exchanges protons for compound translocation	small multidrug resistance (SMR) antibiotic efflux pump	macrolide antibiotic	MLS	antibiotic efflux	4.51793	0.675263	1.60244	5.58357	13.5685	0.352773	0	0	1.21227	0	6.03614	0	1.04094	1.1856
ARO:3004041	Klebsiella pneumoniae acrA	AcrA is a subunit of the AcrAB multidrug efflux system that in K. pneumoniae, which is encoded by the acrRAB operon.	resistance-nodulation-cell division (RND) antibiotic efflux pump	cephalosporin;fluoroquinolone antibiotic;glycylcycline;penam;phenicol antibiotic;rifamycin antibiotic;tetracycline antibiotic;triclosan	Multidrug	antibiotic efflux	1.04443	0.586775	2.92876	0.657621	1.41727	1.20778	0.691673	0.711767	1.42682	0.277322	0	0.250421	1.65814	0.61651
ARO:3004042	Enterobacter cloacae acrA	AcrA is a subunit of the AcrAB-TolC multidrug efflux system that in E. cloacae.	resistance-nodulation-cell division (RND) antibiotic efflux pump	cephalosporin;fluoroquinolone antibiotic;glycylcycline;penam;phenicol antibiotic;rifamycin antibiotic;tetracycline antibiotic;triclosan	Multidrug	antibiotic efflux	18.465	12.3314	10.8828	17.8208	60.7626	15.8242	11.4467	10.5818	10.6485	8.03937	25.5692	29.7508	18.174	17.1901
ARO:3004043	Escherichia coli acrA	AcrA is a subunit of the AcrAB-TolC multidrug efflux system that in E. coli.	resistance-nodulation-cell division (RND) antibiotic efflux pump	cephalosporin;fluoroquinolone antibiotic;glycylcycline;penam;phenicol antibiotic;rifamycin antibiotic;tetracycline antibiotic;triclosan	Multidrug	antibiotic efflux	14.7086	9.36155	20.2725	19.7039	25.5499	7.28108	7.59406	12.6925	3.63562	4.63576	14.552	12.3643	11.5294	9.42004
ARO:3004054	Pseudomonas aeruginosa CpxR	CpxR is directly involved in activation of expression of RND efflux pump MexAB-OprM in P. aeruginosa. CpxR is required to enhance mexAB-oprM expression and drug resistance, in the absence of repressor MexR.	resistance-nodulation-cell division (RND) antibiotic efflux pump	aminocoumarin antibiotic;aminoglycoside antibiotic;carbapenem;cephalosporin;cephamycin;diaminopyrimidine antibiotic;fluoroquinolone antibiotic;macrolide antibiotic;monobactam;penam;penem;peptide antibiotic;phenicol antibiotic;sulfonamide antibiotic;tetracycline antibiotic	Multidrug	antibiotic efflux	125.643	71.9306	26.9573	48.5343	172.06	62.2077	76.1686	42.0015	67.9733	43.4542	56.7846	66.1701	68.7188	127.607
ARO:3004063	EdeQ	EdeQ is an N-acetyltransferase enzyme that confers high-level self-resistance to edeine in Brevibacillus brevis, a natural edeine producer. EdeQ converts active edeine to N-acetyledeine, which is ineffective in vivo.	Edeine acetyltransferase	peptide antibiotic;polyamine antibiotic	Multidrug	antibiotic inactivation	3.45742	1.03099	0.750059	2.31774	3.54874	0	0	1.31658	0.645433	1.29342	1.53701	0	0.331627	4.76975
ARO:3004072	OpmB	OpmB is an outer membrane efflux protein in Pseudomonas aeruginosa that shows functional cooperation with MuxABC, to form the efflux pump system MuxABC-OpmB.	resistance-nodulation-cell division (RND) antibiotic efflux pump	aminocoumarin antibiotic;macrolide antibiotic;monobactam;tetracycline antibiotic	Multidrug	antibiotic efflux	16.1299	7.89099	23.0126	23.9759	19.0615	18.1658	10.4992	16.506	35.1008	8.44474	24.4889	14.4642	5.9912	11.2516
ARO:3004073	MuxA	MuxA is a membrane fusion protein component of the efflux pump system MuxABC-OpmB in Pseudomonas aeruginosa.	resistance-nodulation-cell division (RND) antibiotic efflux pump	aminocoumarin antibiotic;macrolide antibiotic;monobactam;tetracycline antibiotic	Multidrug	antibiotic efflux	68.9837	28.7687	81.275	51.6527	35.4575	67.5526	60.9614	51.8034	39.7728	96.5922	84.347	83.3353	53.0841	88.8914
ARO:3004074	MuxB	MuxB is one of the two necessary RND components in the Pseudomonas aeruginosa efflux pump system MuxABC-OpmB.	resistance-nodulation-cell division (RND) antibiotic efflux pump	aminocoumarin antibiotic;macrolide antibiotic;monobactam;tetracycline antibiotic	Multidrug	antibiotic efflux	59.2431	14.1986	12.903	15.1636	69.3372	29.5743	25.1707	21.0786	24.221	14.3598	27.7726	31.9605	25.408	32.8604
ARO:3004075	MuxC	MuxC is one of the two necessary RND components of the MuxABC-OpmB efflux pumps system in Pseudomonas aeruginosa.	resistance-nodulation-cell division (RND) antibiotic efflux pump	aminocoumarin antibiotic;macrolide antibiotic;monobactam;tetracycline antibiotic	Multidrug	antibiotic efflux	52.5647	27.9655	18.5802	15.0679	56.2601	23.8063	27.0251	19.4905	23.5911	28.1505	25.8799	40.1555	29.9079	45.7464
ARO:3004077	PmpM	PmpM is a multidrug efflux pump belonging to the MATE family of Pseudomonas aeruginosa. PmpM is an H+ drug antiporter and is the first reported case of an H+ coupled efflux pump in the MATE family. PmpM confers resistance to fluoroquinolones, fradiomycin, benzalkonium chloride, chlorhexidine gluconate, ethidium bromide, tetraphenylphosphonium chloride (TPPCl), and rhodamine 6G.	multidrug and toxic compound extrusion (MATE) transporter	aminoglycoside antibiotic;benzalkonium chloride;fluoroquinolone antibiotic	Multidrug	antibiotic efflux	27.0033	4.15771	1.37801	3.59976	9.44701	3.23282	1.05134	5.67219	2.19621	6.72186	10.6332	0.584315	3.78782	4.09242
ARO:3004085	lnuG	lnuG is a transposon-mediated lincosamide nucleotidyltransferase found in Enterococcus faecalis on Tn6260.	lincosamide nucleotidyltransferase (LNU)	lincosamide antibiotic	MLS	antibiotic inactivation	9.42138	0	0	0	0	0	0	0	0	0	0	0	0	0
ARO:3004089	ANT(3'')-IIa	ANT(3'')-IIa is a aminoglycoside nucleotidyltransferase identified in Acinetobacter spp. via horizontal gene transfer mechanisms.	ANT(3'')	aminoglycoside antibiotic	Aminoglycoside	antibiotic inactivation	20.9324	0.285696	0	3.6945	0	0	0	0	0	0	0	0	0	0
ARO:3004094	Erm(48)	Erm(48) is a macrolide-lincosamide-streptogramin resistance gene identified on resistance plasmid pJW2311.	Erm 23S ribosomal RNA methyltransferase	lincosamide antibiotic;macrolide antibiotic;streptogramin antibiotic	MLS	antibiotic target alteration	2.10506	0	1.21448	4.05383	4.89249	0	0	0	0	0	4.36419	0	0.127897	2.36051
ARO:3004099	LpeA	LpeA is a subunit of the LpeAB efflux pump in Legionella pneumophila, which is homologous to AcrA in E. coli.	resistance-nodulation-cell division (RND) antibiotic efflux pump	macrolide antibiotic	MLS	antibiotic efflux	14.3725	20.3554	25.9666	3.0892	6.57341	25.5419	29.3478	10.8961	29.9038	35.1864	16.8127	8.25479	21.4248	9.23894
ARO:3004100	LpeB	LpeB is a subunit of the LpeAB efflux pump in Legionella pneumophila, which is homologous to AcrB in E. coli.	resistance-nodulation-cell division (RND) antibiotic efflux pump	macrolide antibiotic	MLS	antibiotic efflux	69.8202	18.086	57.22	35.5291	70.3741	71.3385	43.863	68.6009	67.1181	45.7215	74.8483	56.8344	81.9496	63.2192
ARO:3004103	QepA2	QepA2 is a plasmid-mediated quinolone resistance pump found in an Escherichia coli isolate from France	major facilitator superfamily (MFS) antibiotic efflux pump	fluoroquinolone antibiotic	Fluoroquinolone	antibiotic efflux	0.782874	1.73506	0.546516	2.77532	0	0	1.65491	1.461	0.151184	1.19851	1.68751	0	1.17337	0.147857
ARO:3004105	TMB-1	TMB-1 is a TMB metallo-beta-lactamase found in Achromobacter sp.	TMB beta-lactamase	carbapenem;cephalosporin;cephamycin	Beta-lactam	antibiotic inactivation	0	0	0	0	0	0	0	0	0	0	0	0	0	0
ARO:3004107	Pseudomonas aeruginosa soxR	SoxR is a redox-sensitive transcriptional activator that induces expression of a small regulon that includes the RND efflux pump-encoding operon mexGHI-opmD. SoxR was shown to be activated by pyocyanin.	ATP-binding cassette (ABC) antibiotic efflux pump;major facilitator superfamily (MFS) antibiotic efflux pump;resistance-nodulation-cell division (RND) antibiotic efflux pump	acridine dye;cephalosporin;fluoroquinolone antibiotic;glycylcycline;penam;phenicol antibiotic;rifamycin antibiotic;tetracycline antibiotic;triclosan	Multidrug	antibiotic efflux;antibiotic target alteration	29.6921	12.1885	18.3838	7.47127	23.1311	21.1109	10.1385	10.1594	2.68065	7.56581	15.8928	9.78643	16.9809	10.905
ARO:3004110	MCR-2.1	MCR-2 is a plasmid-borne phosphoethanolamine transferase that interferes with binding of colistin to the cell membrane via addition of phosphoethanolamine to lipid A, resulting in reduction of the negative charge of the cell membrane. Originally identified in a Belgian sample of Escherichia coli by Xavier et al, (2016).	MCR phosphoethanolamine transferase	peptide antibiotic	Peptide	antibiotic target alteration	0.124806	0.150753	1.09447	0.259929	0	0	0	0.36573	0.443668	0.284995	1.23846	0.128675	1.29122	0.361707
ARO:3004111	FosA6	fosA6 is a plasmid-encoded enzyme that confers resistance to fosfomycin in Escherichia coli by breaking the epoxide ring of the molecule.	fosfomycin thiol transferase	fosfomycin	Fosfomycin	antibiotic inactivation	0	0	0	0	0	2.2917	1.08011	0	0	0	2.19756	0	0.281759	0
ARO:3004122	Klebsiella pneumoniae OmpK37	Klebsiella pneumoniae outer membrane porin protein. Is preferentially detected in porin-deficient strains. Functional characterization of this new porin revealed a narrower pore than those of porins OmpK35 and OmpK36, which did not allow penetration by certain beta-lactams. Also, when a resistant strain expresses porin OmpK37 is less susceptible to cefotaxime and cefoxitin than when it is express…	General Bacterial Porin with reduced permeability to beta-lactams	carbapenem;cephalosporin;cephamycin;monobactam;penam;penem	Beta-lactam	reduced permeability to antibiotic	0	15.2361	0.336063	35.5912	141.098	0.364588	0.404585	1.12468	0.523701	0	8.95386	0	0.149896	0
ARO:3004123	Burkholderia pseudomallei Omp38	Heterologous expression of Burkholderia pseudomallei Omp38 (BpsOmp38) in Omp-deficient E. coli host cells lowers their permeability and in consequence, their antimicrobial susceptibility to penicillin G, cefoxitin, ceftazidime and imipenem.	General Bacterial Porin with reduced permeability to beta-lactams	carbapenem;cephalosporin;cephamycin;monobactam;penam;penem	Beta-lactam	reduced permeability to antibiotic	0	0	0	0	0	0	0	1.79669	0	0	0	0	0	0
ARO:3004142	OprZ	OprZ is the outer membrane component of the AxyXY-OprZ efflux pump system in Achromobacter spp.	resistance-nodulation-cell division (RND) antibiotic efflux pump	aminoglycoside antibiotic;cephalosporin;fluoroquinolone antibiotic;macrolide antibiotic	Multidrug	antibiotic efflux	16.1299	5.98858	16.4325	15.3807	3.91687	8.18056	17.5218	24.9335	10.5597	13.94	18.4648	13.712	10.2493	2.84731
ARO:3004143	AxyX	AxyX is the inner membrane transporter of the AxyXY-OprZ efflux pump system in Achromobacter spp.	resistance-nodulation-cell division (RND) antibiotic efflux pump	aminoglycoside antibiotic;cephalosporin;fluoroquinolone antibiotic;macrolide antibiotic	Multidrug	antibiotic efflux	13.7674	2.38619	11.9799	5.93423	3.22686	2.06915	1.98742	1.05188	4.10594	9.57932	9.28148	1.86379	2.75699	2.05256
ARO:3004144	AxyY	AxyY is the periplasmic adaptor protein of the AxyXY-OprZ efflux pump system in Achromobacter spp.	resistance-nodulation-cell division (RND) antibiotic efflux pump	aminoglycoside antibiotic;cephalosporin;fluoroquinolone antibiotic;macrolide antibiotic	Multidrug	antibiotic efflux	23.5061	5.59246	11.7975	21.8451	27.4462	6.16363	14.4961	17.2498	13.0756	10.4354	8.02424	11.6323	11.7843	9.89515
ARO:3004146	cfrC	A cfr-like 23S rRNA methyltransferase shown to confer resistance to linezolid and phenicol antibiotics, including florfenicol and chloramphenicol, in Clostridium.	Cfr 23S ribosomal RNA methyltransferase	phenicol antibiotic	Phenicol	antibiotic target alteration	131.885	44.7157	61.0963	46.934	71.2329	73.6463	66.3921	88.5276	57.3372	58.0503	71.9918	51.2148	59.7733	39.8994
ARO:3004185	mecD	mecD is a PBP2a variant identified on a genomic resistance island in Macrococcus caseolyticus. MecD confers resistance to methicillin and other beta-lactam antibiotics through the production of an alternative low-affinity PBP. First described by Schwendener et al. 2017 and identified from canine and bovine sources.	methicillin resistant PBP2	carbapenem;cephalosporin;cephamycin;monobactam;penam	Beta-lactam	antibiotic target replacement	17.871	48.1644	40.8612	9.98559	12.6925	20.1957	25.1628	26.1649	15.6319	47.3767	39.292	20.3477	15.551	18.0241
ARO:3004189	Bla2	Bla2 is a chromosomal-encoded beta-lactamase, found in Bacillus anthracis, which has penicillin, cephalosporin, and carbapenem-hydrolizing abilities.	subclass B1 Bacillus anthracis Bla beta-lactamase	carbapenem;cephalosporin;penam	Beta-lactam	antibiotic inactivation	0	0	0	0.632328	4.66063	0	0	0	0	0	0	0	0	0
ARO:3004191	APH(2'')-If	Aminoglycoside 2''-phosphotransferase identified from the gram-negative pathogen Campylobacter jejuni. APH(2'')-If was shown to confer resistance to 4,6-disubstituted antibiotics kanamycin, tobramycin, dibekacin, gentamicin and sisomicin through antibiotic phosphorylation. Described by Toth et al. 2013.	APH(2'')	aminoglycoside antibiotic	Aminoglycoside	antibiotic inactivation	3.80186	0.132893	0	0	0	1.11922	0	6.89335	0	0	0	0	0.307163	0
ARO:3004213	GOB-18	GOB-18 is a member of subclass B3 GOB family of beta-lactamases isolated from Elizabethkingia meningoseptica. GOB-18 is unlike other subclass B3 beta-lactamases as it is fully active against a broad range of beta-lactam substrates using a single Zn(II) ion in its active site.	GOB beta-lactamase	carbapenem;cephalosporin;penam	Beta-lactam	antibiotic inactivation	0.41186	11.4412	7.90658	1.40077	0.887333	20.6092	6.38897	6.07613	6.73209	1.95091	0.443641	10.0215	10.1692	8.90614
ARO:3004253	vanUG	vanUG is a vanG variant found in the vanG gene cluster.	glycopeptide resistance gene cluster;vanU	glycopeptide antibiotic	Glycopeptide	antibiotic target alteration	96.8508	98.9263	128.025	69.7851	55.5376	86.402	95.4224	80.654	76.3799	95.9987	119.576	113.115	66.4996	118.069
ARO:3004254	vanVB	vanVB is a vanV variant found in the vanB gene cluster. It is found in some but not all vanB operons in E. faecalis, suggesting the existence of varied gene compositions in vanB operons.	glycopeptide resistance gene cluster;vanV	glycopeptide antibiotic	Glycopeptide	antibiotic target alteration	0	0	0.172202	0	0	0	1.39833	0	0.162842	0.179362	0.181764	1.20769	2.40747	0
ARO:3004289	Vibrio cholerae varG	varG is an Ambler class B metallo-beta-lactamase found on the antibiotic resistance var regulon in Vibrio cholerae, along with an antibiotic efflux pump varABCDEF. These genes are organized as a regulon under the control of VarR transcriptional activator. VarG was shown to have beta-lactamase activity against penicillins, carbapenems and cephalosporins in-vitro. Described by Lin HV et al. 2017.	subclass B1 Vibrio cholerae varG beta-lactamase	carbapenem	Beta-lactam	antibiotic inactivation	0.312633	0	0	0	0	0	0	0	0	0	0	0	0	0
ARO:3004290	Escherichia coli ampC beta-lactamase	A class C ampC beta-lactamase (cephalosporinase) enzyme described in Escherichia coli shown clinically to confer resistance to penicillin-like and cephalosporin-class antibiotics.	ampC-type beta-lactamase	cephalosporin;penam	Beta-lactam	antibiotic inactivation	8.31053	3.91709	3.75642	4.63234	21.4612	5.50313	1.51496	0.740368	0.606239	0.337937	3.83623	1.54185	0.70899	14.9005
ARO:3004291	Rhodobacter sphaeroides ampC beta-lactamase	A periplasmic cephalosporinase described in Rhodobacter sphaeroides shown to contribute to resistance of beta-lactam antibiotics.	ampC-type beta-lactamase	cephalosporin;penam	Beta-lactam	antibiotic inactivation	7.07419	0	0	0	0	0	0	0	0	1.32543	0	0	0	0
ARO:3004292	Laribacter hongkongensis ampC beta-lactamase	A chromosome-encoded class C beta-lactamase described in the pathogen Laribacter hongkongensis, often associated with gastroenteritis. Laribacter ampC has been shown to confer resistance to non-carbapenem beta-lactamases, as described by Lau et al. 2005.	ampC-type beta-lactamase	cephalosporin;penam	Beta-lactam	antibiotic inactivation	11.9293	11.0384	4.97709	5.34207	27.2245	22.1538	6.07244	3.41759	4.16681	5.10163	6.48257	4.37817	7.78639	5.03193
ARO:3004294	BUT-1	A chromosome-encoded class C cephalosporinase and penicillinase from Buttiauxella spp. shown clinically to confer resistance to beta-lactam antibiotics. Described by Fihman et al. 2002.	BUT beta-lactamase	cephalosporin	Beta-lactam	antibiotic inactivation	8.29131	1.42902	0.772988	0	0	2.285	0.82878	0	7.77022	16.5253	0.725251	0	0.0929873	0
ARO:3004325	MCR-4.1	MCR-4 is a plasmid-borne phosphoethanolamine transferase variant of MCR-1, isolated from Salmonella enterica serovar Typhimurium of porcine origin in Italy, Spain and Belgium through 2013 and 2015-2016. MCR-4 confers resistance to collistin via addition of a phosphoethanolamine group to lipid A, reducing the negative charge of the cell membrane. Described by Carattoli et al. 2017.	MCR phosphoethanolamine transferase	peptide antibiotic	Peptide	antibiotic target alteration	2.13095	2.9862	0	0.326486	0.340144	0	1.04888	1.562	0.109104	4.2803	1.66238	0.222977	0	1.0293
ARO:3004332	MCR-5.1	MCR-5 is a transposon-associated phosphoethanolamine transferase gene, identified in Salmonella Paratyphi B dTa+ (d-tartrate fermenting Salmonella enterica subsp. enterica serovar Paratyphi B) isolates from food-producing animals. The isolates were collected between 2011 and 2013, and retrieved from the German National Reference Laboratory for Salmonella. MCR-5 confers resistance to collistin thr…	MCR phosphoethanolamine transferase	peptide antibiotic	Peptide	antibiotic target alteration	3.20441	1.89034	7.52792	3.05477	0.176545	1.15675	0.883196	5.08122	3.02769	11.2731	2.94103	6.48225	0.645136	1.85942
ARO:3004336	PDC-73	An AmpC-like beta-lactamase found in Pseudomonas aeruginosa.	PDC beta-lactamase	carbapenem;cephalosporin;monobactam	Beta-lactam	antibiotic inactivation	0.483922	0	0.132616	0	0.195485	0	0.520702	0	3.96915	0.799233	5.22065	1.24731	3.5802	0.0869867
ARO:3004343	PDC-80	An AmpC-like beta-lactamase found in Pseudomonas aeruginosa	PDC beta-lactamase	carbapenem;cephalosporin;monobactam	Beta-lactam	antibiotic inactivation	0.1789	0	2.94159	1.11777	0.289074	0	0	0	0.741786	3.88093	0	1.84446	0.106158	0.090683
ARO:3004357	catV	A chloramphenicol acetyltransferase identified in Brevibacillus brevis and shown to confer resistance to chloramphenicol antibiotics. Described by Pawlowski et al. 2017.	chloramphenicol acetyltransferase (CAT)	phenicol antibiotic	Phenicol	antibiotic inactivation	6.61788	5.5925	5.33967	3.46953	0.410751	3.37859	3.58758	2.91012	6.79274	4.25095	2.22163	0.567155	2.22577	5.65251
ARO:3004359	ACI-1	A class A beta-lactamase described in Acidaminococcus fermentans. ACI-1 was the first description of a beta-lactamase enzyme in a gram-negative anaerobic cocci. Described by Galan et al 2000.	ACI beta-lactamase	cephalosporin;penam;penem	Beta-lactam	antibiotic inactivation	2.65903	1.07061	5.10081	1.61521	1.61121	12.0314	8.44289	3.24666	10.7956	5.1864	16.6245	0.228454	13.4117	33.6959
ARO:3004361	sul4	sul4 is a dihydropteroate synthase gene and mobile sulfonamide resistance gene shown to confer resistance when expressed in E. coli.	sulfonamide resistant sul	sulfonamide antibiotic	Sulfonamide	antibiotic target replacement	188.065	221.835	210.83	215.044	143.037	240.465	233.744	263.178	283.543	247.674	243.026	148.651	261.088	261.075
ARO:3004379	QepA4	A plasmid-mediated quinolone efflux pump variant described in Escherichia coli. QepA4 confers resistance to quinolone and fluoroquinolone antibiotics by expulsion from the cell. Described by Manageiro et al. 2017.	major facilitator superfamily (MFS) antibiotic efflux pump	fluoroquinolone antibiotic	Fluoroquinolone	antibiotic efflux	0.806273	0	1.78263	1.92006	0	0	0.165092	3.27627	0.320895	0.0883623	1.94771	0.349299	0.275543	0.0784586
ARO:3004442	tet(W/N/W)	tet(W/N/W) is a mosaic tetracycline resistance gene and ribosomal protection protein.	tetracycline-resistant ribosomal protection protein	tetracycline antibiotic	Tetracycline	antibiotic target protection	24.4617	10.6505	28.2214	20.8263	30.4648	10.0573	24.571	39.3457	8.57682	26.4632	22.1999	34.9537	9.9245	25.0531
ARO:3004450	TRU-1	A class C beta-lactamase enzyme identified from Aeromonas enteropelogenes. TRU-1 confers resistance to penicillin and cephalosporin antibiotics.	TRU beta-lactamase	cephalosporin;penam	Beta-lactam	antibiotic inactivation	7.50049	0	1.2752	0	0	7.05734	0	0	0	0.0948732	0	0	0	2.12396
ARO:3004451	Agrobacterium fabrum chloramphenicol acetyltransferase	A chloramphenicol resistance determinant described in the Gram-negative bacterium Agrobacterium fabrum.	chloramphenicol acetyltransferase (CAT)	phenicol antibiotic	Phenicol	antibiotic inactivation	81.1833	136.817	101.58	74.8281	148.051	157.612	100.152	100.342	114.035	141.346	102.04	111.586	132.508	109.529
ARO:3004454	Campylobacter coli chloramphenicol acetyltransferase	A chloramphenicol resistance determinant described in Campylobacter coli.	chloramphenicol acetyltransferase (CAT)	phenicol antibiotic	Phenicol	antibiotic inactivation	0.438555	0	0	0	6.8683	3.30543	0.32798	0	2.24187	0.295507	1.70528	4.16224	2.36053	0.438508
ARO:3004455	Streptococcus suis chloramphenicol acetyltransferase	A chloramphenicol resistance determinant described in Streptococcus suis.	chloramphenicol acetyltransferase (CAT)	phenicol antibiotic	Phenicol	antibiotic inactivation	0	0.173365	0.15733	0	2.783	0	7.346	0.42059	1.33901	8.02972	0.332132	0	0	3.49212
ARO:3004456	Enterococcus faecium chloramphenicol acetyltransferase	A chloramphenicol resistance determinant described in an Enterococcus faecium plasmid	chloramphenicol acetyltransferase (CAT)	phenicol antibiotic	Phenicol	antibiotic inactivation	0.246687	0	0	0	0	0.297652	0	0	0	0	0.285426	0	0	2.25078
ARO:3004457	Staphylococcus intermedius chloramphenicol acetyltransferase	A chloramphenicol resistance determinant described in Staphylococcus intermedius	chloramphenicol acetyltransferase (CAT)	phenicol antibiotic	Phenicol	antibiotic inactivation	0	0.687214	0	0	0	0	2.42661	0	3.24364	0.162396	1.81027	0	2.86962	0
ARO:3004460	Vibrio anguillarum chloramphenicol acetyltransferase	A chloramphenicol resistance determinant described in a Vibrio anguillarum plasmid sequence	chloramphenicol acetyltransferase (CAT)	phenicol antibiotic	Phenicol	antibiotic inactivation	1.9735	0	0	0	0	0	0	0	0	0	0	0	0	0
ARO:3004463	EBR-2	EBR-2 is a novel EBR-like class B beta-lactamase isolated from an extensively drug-resistant strain of Empedobacter falsenii	EBR beta-lactamase	carbapenem;cephalosporin;penam	Beta-lactam	antibiotic inactivation	0.745888	0	0	0	0	0	0	0	0	0	0	0	0	0
ARO:3004466	ICR-Mc	A chromosomally-encoded colistin resistance phosphoethanolamine (PEtN) transferase of Moraxella catarrhalis. ICR-Mc is the protein that represents the closest known ortholog to the colistin resistance MCR-1 and MCR-2 PEtN transferases.	intrinsic colistin resistant phosphoethanolamine transferase	peptide antibiotic	Peptide	antibiotic target alteration	0.430581	0	0.15733	0.298919	3.29172	1.03908	0	0	0.148779	0	0.332132	1.01733	0.170336	0.436515
ARO:3004470	poxtA	PoxtA is an ABC-F subfamily ATP-binding cassette protein that confers resistance to tetracycline, -phenicol, and oxazolidinone via modification of the bacterial ribosome. The encoding gene was isolated from a methicillin-resistant Staphylococcus aureus strain.	ABC-F ATP-binding cassette ribosomal protection protein	lincosamide antibiotic;macrolide antibiotic;oxazolidinone antibiotic;phenicol antibiotic;pleuromutilin antibiotic;streptogramin antibiotic;tetracycline antibiotic	Multidrug	antibiotic target protection	92.8949	108.559	75.5361	88.5074	57.1069	126.569	107.002	146.705	80.6905	76.6913	89.4824	66.5437	124.508	110.65
ARO:3004476	vmlR	vmlR is an ABC-F ATPase ribosomal protection protein identified in Bacillus subtilus. Shown to confer resistance to lincomycin and streptogramin A virginiamycin. Described by Crowe-McAuliffe et al. 2018.	ABC-F ATP-binding cassette ribosomal protection protein	lincosamide antibiotic;macrolide antibiotic;oxazolidinone antibiotic;phenicol antibiotic;pleuromutilin antibiotic;streptogramin antibiotic;tetracycline antibiotic	Multidrug	antibiotic target protection	136.578	132.349	134.103	128.72	167.423	160.8	127.984	131.776	164.515	115.852	155.051	152.71	130.185	163.319
ARO:3004480	Bifidobacterium adolescentis rpoB mutants conferring resistance to rifampicin	Bifidobacterium are antibiotic resistant probiotics are prescribed to upkeep the population beneficial bacteria in the gut microbiome. However, horizontal gene transfer among gut microbes could create harmful antibiotic-resistant pathogenic bacteria, such as Mycobacterium tuberculosis. Lokesh et al. analyzed Bifidobacterium antitubercular drug resistance and mutations in rpoB. They found that B. …	rifamycin-resistant beta-subunit of RNA polymerase (rpoB)	peptide antibiotic;rifamycin antibiotic	Multidrug	antibiotic target alteration;antibiotic target replacement	280.845	371.326	332.965	388.11	337.54	298.091	379.247	548.478	240.452	292.771	341.61	322.734	360.023	299.354
ARO:3004493	ADC-68	A class C carbapenemase and extended-spectrum beta-lactamase identified from Acinetobacter baumannii	ADC beta-lactamase with carbapenemase activity	carbapenem	Beta-lactam	antibiotic inactivation	0	0	0	0	0	0	0	0	0	0	0	0	0	0
ARO:3004500	MCR-3.11	An MCR-3 phosphoethanolamine transferase and polymyxin resistance gene variant differing by 2 amino acid substitutions, identified from an Escherichia coli isolate.	MCR phosphoethanolamine transferase	peptide antibiotic	Peptide	antibiotic target alteration	0	0	2.91914	0.0990393	0	0	0	0	0.443647	1.24878	0	0	0	0.96419
ARO:3004501	MCR-6.1	An MCR-2 phosphoethanolamine transferase and polymyxin resistance gene variant identified in Moraxella isolated from pigs in the United Kingdom.	MCR phosphoethanolamine transferase	peptide antibiotic	Peptide	antibiotic target alteration	0	0	0	0	0	0	0	0	0	0	1.17014	0	0	0
ARO:3004502	MCR-2.2	An MCR-2 phosphoethanolamine transferase and polymyxin resistance gene variant identified in Moraxella isolated from pigs in Great Britain	MCR phosphoethanolamine transferase	peptide antibiotic	Peptide	antibiotic target alteration	0	0	0	0	0	0	0	0	0	0	0	0	0.312282	0
ARO:3004505	MCR-3.5	An MCR-3 phosphoethanolamine transferase and polymyxin (colistin) resistance gene variant identified from an extensively-resistant Escherichia coli clinical isolate.	MCR phosphoethanolamine transferase	peptide antibiotic	Peptide	antibiotic target alteration	0	0	1.34418	0	0	0.739796	0	0	0	0	0	0	0	0
ARO:3004506	MCR-1.10	An MCR-1 phosphoethanolamine transferase and polymyxin (colistin) resistance gene variant identified from an Escherichia porcine isolate in Great Britain.	MCR phosphoethanolamine transferase	peptide antibiotic	Peptide	antibiotic target alteration	0	0	0	2.46168	0	0	0	0	0	0.19279	0	0.348179	0	1.27317
ARO:3004510	MCR-3.7	An MCR polymyxin (colistin) resistance gene variant identified in Aeromonas	MCR phosphoethanolamine transferase	peptide antibiotic	Peptide	antibiotic target alteration	0	0	0	0	3.57628	0	0	0	0	0.168466	0	0	0	0
ARO:3004514	MCR-1.3	An MCR-1 polymyxin resistance gene variant identified from a poultry Raoultella planticola isolate	MCR phosphoethanolamine transferase	peptide antibiotic	Peptide	antibiotic target alteration	0	0	2.54505	0	5.25223	0	0	0.0850457	0	0.265087	0	0	0	0
ARO:3004515	MCR-1.4	An MCR-1 polymyxin resistance gene variant identified from a colistin-resistant Escherichia coli isolate.	MCR phosphoethanolamine transferase	peptide antibiotic	Peptide	antibiotic target alteration	12.6681	0	3.51143	0.214058	0	0.0613518	0.47255	1.21272	0	0	0	0	0	1.3689
ARO:3004516	MCR-8.1	A novel phosphoethanolamine transferase and mobile colistin resistance gene identified from carbapenem-resistant NDM-1-producing Klebsiella pneumoniae.	MCR phosphoethanolamine transferase	peptide antibiotic	Peptide	antibiotic target alteration	2.82701	1.09476	1.23617	7.8328	11.4753	7.54932	1.841	6.4838	1.63149	3.87598	9.18748	6.9675	3.46947	2.45158
ARO:3004517	MCR-7.1	A novel plasmid-mediated colistin-resistant phosphoethanolamine transferase identified from a poultry isolate of Klebsiella pneumoniae	MCR phosphoethanolamine transferase	peptide antibiotic	Peptide	antibiotic target alteration	1.33642	0.202874	1.59067	4.70374	1.04166	0.448229	2.57278	0.392962	0.188111	0.925138	3.9794	5.16272	0.597988	1.78492
ARO:3004539	mphH	A chromosomal macrolide 2'-phosphotransferase and resistance gene identified from a Brachybacterium faecium cave isolate	macrolide phosphotransferase (MPH)	macrolide antibiotic	MLS	antibiotic inactivation	2.66907	0	0	0	0	0	0	0	0	0	0	0.211394	0	0
ARO:3004541	mphK	A chromosomal macrolide phosphotransferase identified from Bacillus subtilis	macrolide phosphotransferase (MPH)	macrolide antibiotic	MLS	antibiotic inactivation	0	0	0	0	0	0	0	0	0	0	0	0	0	0
ARO:3004548	dfrA9	A dihydrofolate reductase and trimethoprim resistance gene identified from porcine isolates of Esherichia coli	trimethoprim resistant dihydrofolate reductase dfr	diaminopyrimidine antibiotic	Diaminopyrimidine	antibiotic target replacement	1.31566	0	2.06319	0	1.25979	0	0	0.275386	0	0	0	0	0	0
ARO:3004568	dfrA18	A trimethoprim-resistant dihydrofolate reductase identified from Vibrio cholerae	trimethoprim resistant dihydrofolate reductase dfr	diaminopyrimidine antibiotic	Diaminopyrimidine	antibiotic target replacement	8.20188	2.4361	3.13718	3.00125	1.0426	5.22268	11.056	18.3005	2.01517	5.54324	5.2433	10.164	5.22458	7.60395
ARO:3004569	ICR-Mo	A chromosomally-encoded colistin resistance phosphoethanolamine (PEtN) transferase of Moraxella osloensis. ICR-Mo represents the closest known ortholog to the colistin resistance MCR-1 and MCR-2 PEtN transferases	intrinsic colistin resistant phosphoethanolamine transferase	peptide antibiotic	Peptide	antibiotic target alteration	9.03933	0.165468	0.854634	4.46067	0.55338	0.384493	0	1.07786	1.42001	1.92593	0.0792506	0.456436	1.53198	0.592798
ARO:3004572	Staphylococcus aureus LmrS	MFS transporters are secondary active transporters with single-polypeptide chains containing 400-600 amino acids that transport small solutes across the membrane by using electrochemical gradients. LmrS has 14 transmembrane helices and, when expressed in E. coli, is capable of extruding a variety of antibiotics inclinding linezolid, trimethoprim, florfenicol, chlorampheniocol, erythromycin, strep…	major facilitator superfamily (MFS) antibiotic efflux pump	aminoglycoside antibiotic;diaminopyrimidine antibiotic;macrolide antibiotic;oxazolidinone antibiotic;phenicol antibiotic	Multidrug	antibiotic efflux	8.20255	4.77453	5.58683	40.5606	6.51844	2.54551	4.46656	1.28874	1.61278	3.43265	21.5638	2.63021	5.47688	9.40203
ARO:3004573	Acinetobacter baumannii AbaF	Expression of abaF in E. coli resulted in increased resistance to fosfomycin.	major facilitator superfamily (MFS) antibiotic efflux pump	fosfomycin	Fosfomycin	antibiotic efflux	17.1443	8.16532	5.1277	22.2817	36.2021	0.118321	1.93734	2.47733	0	2.1018	24.0589	0.101102	1.12976	0.393773
ARO:3004574	Acinetobacter baumannii AbaQ	AbaQ is an MFS transporter mainly involved in the extrusion of quinolone-type drugs in A. baumannii	major facilitator superfamily (MFS) antibiotic efflux pump	fluoroquinolone antibiotic	Fluoroquinolone	antibiotic efflux	0.394699	1.57692	0.63841	23.2941	19.4529	0	0	0	0	0	7.74849	0	0.1846	0
ARO:3004577	Acinetobacter baumannii AmvA	AmvA has 14 alpha-helical transmembrane segments, qualifying it as a member of the DHA2 transporter family of the major facilitator superfamily (MFS). When AmvA was expressed in E. coli, the cells had at least four-fold decreased susceptibility to erythromycin, acridine orange, acriflavine, deoxycholate and methyl viologen. AmvA from the AC0037 strain of A. baumannii was tested.	major facilitator superfamily (MFS) antibiotic efflux pump	acridine dye;macrolide antibiotic	Multidrug	antibiotic efflux	7.58612	3.3938	2.98569	6.08072	0.874598	1.35959	1.05465	4.70551	0.265371	0.854677	3.27351	2.28096	2.97992	1.29499
ARO:3004580	Klebsiella pneumoniae KpnE	KpnE subunit of KpnEF resembles EbrAB from E. coli. Mutation in KpnEF resulted in increased susceptibility to cefepime, ceftriaxon, colistin, erythromycin, rifampin, tetracycline, and streptomycin as well as enhanced sensitivity toward sodium dodecyl sulfate, deoxycholate, dyes, benzalkonium chloride, chlorhexidine, and triclosan	major facilitator superfamily (MFS) antibiotic efflux pump	aminoglycoside antibiotic;cephalosporin;macrolide antibiotic;peptide antibiotic;rifamycin antibiotic;tetracycline antibiotic	Multidrug	antibiotic efflux	0	2.18838	0	3.68835	15.4738	0	0	0	0	0	0.598927	0	0	0
ARO:3004581	tet(48)	A tetracycline inactivating enzyme. A flavoenzyme capable of degrading tetracycline antibiotics.	tetracycline inactivation enzyme	tetracycline antibiotic	Tetracycline	antibiotic inactivation	0	0	0	0	0	0	0	0	0	0	0	0	0	0
ARO:3004582	tet(49)	A tetracycline inactivating enzyme. A flavoenzyme capable of degrading tetracycline antibiotics.	tetracycline inactivation enzyme	tetracycline antibiotic	Tetracycline	antibiotic inactivation	0	0	0	0	0	0	0	0	0	0	0	0	0	0
ARO:3004583	Klebsiella pneumoniae KpnF	KpnF subunit of KpnEF resembles EbrAB from E. coli. Mutation in KpnEF resulted in increased susceptibility to cefepime, ceftriaxon, colistin, erythromycin, rifampin, tetracycline, and streptomycin as well as enhanced sensitivity toward sodium dodecyl sulfate, deoxycholate, dyes, benzalkonium chloride, chlorhexidine, and triclosan.	major facilitator superfamily (MFS) antibiotic efflux pump	aminoglycoside antibiotic;cephalosporin;macrolide antibiotic;peptide antibiotic;rifamycin antibiotic;tetracycline antibiotic	Multidrug	antibiotic efflux	0	1.73365	0	1.79351	10.6682	0	0	0	0	0	1.32853	0	0	0
ARO:3004586	tet(51)	A tetracycline inactivating enzyme. A flavoenzyme capable of degrading tetracycline antibiotics.	tetracycline inactivation enzyme	tetracycline antibiotic	Tetracycline	antibiotic inactivation	0	0	0	0	0	0	0	0	0	0	0	0	0	0
ARO:3004587	tet(52)	A tetracycline inactivating enzyme. A flavoenzyme capable of degrading tetracycline antibiotics.	tetracycline inactivation enzyme	tetracycline antibiotic	Tetracycline	antibiotic inactivation	6.89221	0	0	0	0	0	0	0	0	0	0	0	0	0
ARO:3004588	Klebsiella pneumoniae KpnG	KpnG consists of ~390 residues and resembles EmrA of E. coli. Disruption of the pump components KpnG-KpnH signficantly decrease resistance to azithromycin, ceftazidime, ciprofloxacin, ertapenem, erythromycin, gentamicin, imipenem, ticarcillin, norfloxacin, polymyxin-B, piperacillin, spectinomycin, tobramycin, and streptomycin	major facilitator superfamily (MFS) antibiotic efflux pump	aminoglycoside antibiotic;carbapenem;cephalosporin;fluoroquinolone antibiotic;macrolide antibiotic;penam;penem;peptide antibiotic	Multidrug	antibiotic efflux	1.75065	0.331656	0.702286	0	0.739444	0.552166	0.52049	0.402303	1.89747	0.104498	0	0	0.86896	0
ARO:3004589	tet(53)	A tetracycline inactivating enzyme. A flavoenzyme capable of degrading tetracycline antibiotics.	tetracycline inactivation enzyme	tetracycline antibiotic	Tetracycline	antibiotic inactivation	4.41736	0	0	0.170368	0	0	0	0	0	0	0	0	0	0
ARO:3004590	tet(54)	A tetracycline inactivating enzyme. A flavoenzyme capable of degrading tetracycline antibiotics.	tetracycline inactivation enzyme	tetracycline antibiotic	Tetracycline	antibiotic inactivation	0	0	0	0	0	0	0	0	0	0	0	0	0	0
ARO:3004591	tet(55)	A tetracycline inactivating enzyme. A flavoenzyme capable of degrading tetracycline antibiotics.	tetracycline inactivation enzyme	tetracycline antibiotic	Tetracycline	antibiotic inactivation	0	0	0	0	0	0	0	0	0	0	0	0	0	0
ARO:3004592	erm(32)	erm(32) is a rRNA methyltransferase. Encodes methyltransferases that modify 23S rRNA.	Erm 23S ribosomal RNA methyltransferase	lincosamide antibiotic;macrolide antibiotic;streptogramin antibiotic	MLS	antibiotic target alteration	12.0362	5.67614	14.3375	1.00458	0.931804	0.79026	1.45163	2.66562	0.380874	0.128298	4.06308	4.59637	0.72736	4.59647
ARO:3004595	erm(45)	Erm45 is an rRNA methylase that confers resistances to macrolide, lincosamide, and streptogramin B.	Erm 23S ribosomal RNA methyltransferase	lincosamide antibiotic;macrolide antibiotic;streptogramin antibiotic	MLS	antibiotic target alteration	0	4.95156	1.70027	1.17432	0	0.607539	1.27128	0.162333	0	0	1.10391	0	0.334588	0
ARO:3004596	erm(46)	erm(46) is transferable determinant that confers resistance to macrolides.	Erm 23S ribosomal RNA methyltransferase	lincosamide antibiotic;macrolide antibiotic;streptogramin antibiotic	MLS	antibiotic target alteration	3.29418	6.06473	2.72692	2.25066	0	5.92479	1.98879	1.18065	1.0229	0.70061	2.31763	0.264672	2.33924	0.265456
ARO:3004599	clcD	clcD gene can provide resistance to representatives of five of the six antibiotic groups previously shown to be affected by Cfr. clcD was originally found in Clostridioides difficile and is cfr-like.	Cfr 23S ribosomal RNA methyltransferase	lincosamide antibiotic;oxazolidinone antibiotic;phenicol antibiotic;pleuromutilin antibiotic;streptogramin antibiotic	Multidrug	antibiotic target alteration	2.7696	0	0	0	0.320891	0.239619	0	0	2.43317	0	0.106826	4.09313	0	0
ARO:3004603	tet(56)	A tetracycline inactivating enzyme. A flavoenzyme capable of degrading tetracycline antibiotics.	tetracycline inactivation enzyme	tetracycline antibiotic	Tetracycline	antibiotic inactivation	0	0	0	0	0	0	0	0	0	0	0	0	0	0
ARO:3004606	erm(40)	erm(40) is an adenine RNA methylase and confers intrinsic resistance in Mycobacteria.	Erm 23S ribosomal RNA methyltransferase	lincosamide antibiotic;macrolide antibiotic;streptogramin antibiotic	MLS	antibiotic target alteration	8.82268	0	0	0.758793	0.588711	2.34458	0	0	0	0	0	1.2521	0	0
ARO:3004608	EreD	erythromycin esterase protein	macrolide esterase	macrolide antibiotic	MLS	antibiotic inactivation	2.33955	0	0	0	0	0	0	0	0	0	0	0	0	0
ARO:3004611	Escherichia coli ampC1 beta-lactamase	An ampC-like beta-lactamase identified from Escherichia coli.	ampC-type beta-lactamase	cephalosporin;penam	Beta-lactam	antibiotic inactivation	31.9687	35.4375	8.0963	33.2232	40.6671	12.3426	35.6352	21.9337	29.1965	57.3611	30.8664	19.2001	31.9186	46.2403
ARO:3004612	Escherichia coli ampH beta-lactamase	AmpH is a class C ampC-like beta-lactamase and penicillin-binding protein identified in Escherichia coli.	ampC-type beta-lactamase	cephalosporin;penam	Beta-lactam	antibiotic inactivation	54.637	34.9253	37.203	30.9873	36.0349	25.6045	38.617	23.0644	22.7217	16.6375	30.9149	31.0686	33.1717	30.5757
ARO:3004613	Tet(47)	A tetracycline inactivating enzyme. A flavoenzyme capable of degrading tetracycline antibiotics.	tetracycline inactivation enzyme	tetracycline antibiotic	Tetracycline	antibiotic inactivation	0.340441	0	0	0	0	0	0	0	0	0	0	0	0	0
ARO:3004615	ADC-11	ADC-11 is a class C beta-lactamase found in Acinetobacter baumannii	ADC beta-lactamase without carbapenemase activity	cephalosporin	Beta-lactam	antibiotic inactivation	0.29237	0	0	0	0.927666	0	0	0	0	2.00288	0.332132	0.301432	0	0
ARO:3004623	AAC(3)-IId	AAC(3)-IId is a plasmid-encoded aminoglycoside acetyltransferase in E. coli	AAC(3)	aminoglycoside antibiotic	Aminoglycoside	antibiotic inactivation	0	2.56279	1.69552	0	0.483617	2.09722	1.38706	0.219265	0.388118	1.47589	4.33147	0	1.87646	0
ARO:3004626	Erm(49)	Erm(49) is an rRNA methylase gene	Erm 23S ribosomal RNA methyltransferase	lincosamide antibiotic;macrolide antibiotic;streptogramin antibiotic	MLS	antibiotic target alteration	39.3135	11.6269	21.1358	7.03805	12.9781	8.95907	23.3711	22.8417	12.7225	14.1025	19.4723	36.8348	14.1382	34.2923
ARO:3004629	AAC(6')-Im	AAC(6')-Im is an aminoglycoside acetyltransferase encoded by plasmids in E. coli, and E. faecium	AAC(6')	aminoglycoside antibiotic	Aminoglycoside	antibiotic inactivation	2.41205	0.919045	1.81113	0.913362	0.439842	1.29885	0.309602	1.99418	2.60363	4.84161	6.53479	0	0.63876	2.00069
ARO:3004635	AAC(6')-Il	AAC(6')-Il is an aminoglycoside acetyltransferase encoded by plasmids and integrons in Enterobacter cloaecae and Klebsiella aerogenes	AAC(6')	aminoglycoside antibiotic	Aminoglycoside	antibiotic inactivation	5.46506	0	0	0	0	0	0	0	0	0	0	0	0	0
ARO:3004638	AAC(6')-Iag	AAC(6')-Iag is an aminoglycoside acetyltransferase encoded by integrons in Pseudomonas aeruginosa	AAC(6')	aminoglycoside antibiotic	Aminoglycoside	antibiotic inactivation	0	0	0	0	0	0	0	0	0	0	0	0	0	0
ARO:3004639	Corynebacterium striatum tetA	tetAB genes of the Corynebacterium striatum R-plasmid which encode an ABC transporter and confer tetracycline, oxytetracycline, and oxalic resistance	major facilitator superfamily (MFS) antibiotic efflux pump	penam;tetracycline antibiotic	Multidrug	antibiotic efflux	204.713	246.492	204.085	227.747	151.579	179.554	218.6	202.81	167.974	164.639	214.583	173.367	199.687	188.395
ARO:3004643	Erm(K)	23S rRNA (adenine(2058)-N(6))-methyltransferase Erm(K) [Bacillus halodurans]	Erm 23S ribosomal RNA methyltransferase	lincosamide antibiotic;macrolide antibiotic;streptogramin antibiotic	MLS	antibiotic target alteration	59.7165	144.105	94.1807	20.3885	20.2617	73.8086	60.3288	91.5946	75.5683	68.2065	68.503	33.996	56.5334	45.9123
ARO:3004645	dfrI	dfrI is a dihydrofolate reductase that is resistant to trimethoprim.	trimethoprim resistant dihydrofolate reductase dfr	diaminopyrimidine antibiotic	Diaminopyrimidine	antibiotic target replacement	21.0758	48.9396	23.1086	46.9395	27.2151	54.8489	33.9509	38.2531	54.3435	64.4203	68.9292	50.9416	35.855	41.2169
ARO:3004648	AQU-3	AQU-3 is a chromosomally-encoded AQU class C beta-lactamase and cephalosporinase from	AQU beta-lactamase	cephalosporin	Beta-lactam	antibiotic inactivation	1.03528	0.712904	0	0	0	0	0	0	0	0	1.28181	0	0	0
ARO:3004649	cfr(B)	cfr(B) has been observed in mobile genetic elements in E. faecium and Clostridioides difficile and confers resistance to linezolid, clindamycin, erythromycin, chloramphenicol, and retapamulin.	Cfr 23S ribosomal RNA methyltransferase	lincosamide antibiotic;oxazolidinone antibiotic;phenicol antibiotic	Multidrug	antibiotic target alteration	49.128	131.586	69.3254	37.4444	80.0849	54.4222	65.8322	62.4019	78.6993	86.2487	53.3832	45.664	63.9628	54.1307
ARO:3004650	tetU	Tetracycline-resistant determinant encoded on the plasmid pKQ10 in Enterococcus faecium	major facilitator superfamily (MFS) antibiotic efflux pump	tetracycline antibiotic	Tetracycline	antibiotic efflux	0	0	0	75.4071	54.4728	5.44278	0	0.134883	1.55863	0	0	0	0	0
ARO:3004651	lin	Listeria monocytogenes EGD-e lin gene for lincomycin resistance ABC-F type ribosomal protection protein, complete CDS.	lincosamide nucleotidyltransferase (LNU)	lincosamide antibiotic	MLS	antibiotic inactivation	10.9155	31.6928	17.9611	11.5674	10.0498	25.2858	25.6771	14.7096	23.7678	19.2116	26.0856	11.4777	25.8464	13.3255
ARO:3004652	Erm(O)-lrm	ErmO (gene lrm) lincomycin resistance methylase [Streptomyces lividans].	Erm 23S ribosomal RNA methyltransferase	lincosamide antibiotic;macrolide antibiotic;streptogramin antibiotic	MLS	antibiotic target alteration	2.57013	0.853889	0	0	0	0	0.536027	0.69052	0	0	1.36323	0	0	0
ARO:3004656	catII from Escherichia coli K-12	catII is a chloramphenicol acetyltransferase. This particular catII is found in E.coli K-12. Confers resistance to chloramphenicol.	chloramphenicol acetyltransferase (CAT)	phenicol antibiotic	Phenicol	antibiotic inactivation	18.4701	10.6245	15.5597	1.29761	4.06359	7.84907	4.46729	8.86091	6.32024	4.66506	8.78275	2.31542	4.73324	8.39992
ARO:3004657	catA4	catA4 is a chloramphenicol acetyltransferase that confers resistance to chloramphenicol.	chloramphenicol acetyltransferase (CAT)	phenicol antibiotic	Phenicol	antibiotic inactivation	0	0	0.653069	0	0	0.514858	0	0.2084	0.442315	0	0.32914	0.439928	0.168801	1.58614
ARO:3004658	catA8	catA8 is a chloramphenicol acetyltransferase that confers resistance to chloramphenicol.	chloramphenicol acetyltransferase (CAT)	phenicol antibiotic	Phenicol	antibiotic inactivation	0	0	0	7.06789	22.8882	0	0	0.216191	0	0	0	0	0	0
ARO:3004659	Mef(En2)	NBU2-encoded resistance gene. An MefE homolog in Bacteroides species. Macrolide efflux MFS transporter	major facilitator superfamily (MFS) antibiotic efflux pump	macrolide antibiotic	MLS	antibiotic efflux	2.14167	0	0.0973633	0	0	1.23247	0	0.13014	0	0	0	0	0	0
ARO:3004660	catB11	catB11 is a chloramphenicol acetyltransferase that confers resistance to chloramphenicol.	chloramphenicol acetyltransferase (CAT)	phenicol antibiotic	Phenicol	antibiotic inactivation	5.33838	1.26921	5.94508	11.079	0.315921	22.1656	5.07578	15.8521	24.7404	4.90042	29.9304	2.40616	24.1558	5.26436
ARO:3004662	MCR-3.3	MCR-3.3 is a colistin resistance gene variant in the chromosome of an Aeromonas veronii. Conferred polymyxin resistance in both E. Coli and Aeromonas salmonicida	MCR phosphoethanolamine transferase	peptide antibiotic	Peptide	antibiotic target alteration	0	0.340539	0.721097	0	0	1.72607	0.106886	0	0.292244	0	0.217467	0	1.00377	0
ARO:3004663	FusF	A fusidic acid resistance determinant in Staphylococcus cohnii. FusD-like	fusidic acid inactivation enzyme	fusidic acid	Fusidic acid	antibiotic inactivation	0	0.356452	0	0	0	0	0	0	0	0	9.21899	0	0	0
ARO:3004665	cmlA8	cmlA8 is a plasmid that confers resistance to chloramphenicol.	major facilitator superfamily (MFS) antibiotic efflux pump	phenicol antibiotic	Phenicol	antibiotic efflux	0.579375	0	0	15.957	41.5352	0	0.988453	0	0	0	0.335179	0	0	0
ARO:3004666	pexA	pexA is a florfenicol and chloramphenicol resistance gene discovered in Alaskan soil.	major facilitator superfamily (MFS) antibiotic efflux pump	phenicol antibiotic	Phenicol	antibiotic efflux	0	0	0	0	0	0	0	0	0	0	1.15983	0	0	0
ARO:3004667	Staphylococcus aureus norA	NorA gene cloned from Staphylococcus aureus conferred relatively high resistance to hydrophilic quinolones such as norfloxacin, enoxacin, ofloxacin, and ciprofloxacin in S. aureus and Escherichia coli. Had low or no resistance at all to hydrophobic ones such as nalidixic acid, oxolinic acid, and sparfloxacin in S. aureus and Escherichia coli.	major facilitator superfamily (MFS) antibiotic efflux pump	fluoroquinolone antibiotic	Fluoroquinolone	antibiotic efflux	2.0306	0.842994	1.4905	1.2586	1.34267	0.0911471	0.601427	0.885452	0.0783046	0.266382	5.20214	10.6698	0.268951	0.0765816
ARO:3004669	emtA	A rRNA methyltransferase conferring high-level evernimicin resistance	non-erm 23S ribosomal RNA methyltransferase (G748)	lincosamide antibiotic;macrolide antibiotic	MLS	antibiotic target alteration	0	0.207285	1.39069	0.714805	0	0.273618	0.195184	0	0	0.0979669	0.850959	0.0884638	0.509156	5.47395
ARO:3004670	FosB1	Subtype of FosB, fosfomycin resistant. S.aureus SA1129 carried a FosB1 identical to S. haemolyticus	fosfomycin thiol transferase	fosfomycin	Fosfomycin	antibiotic inactivation	0	0	0	0	0	0	0	0	0	0	2.55486	0	0	0
ARO:3004672	FosB5	Fosfomycin resistance gene. High homology with FosB1 and FosB3	fosfomycin thiol transferase	fosfomycin	Fosfomycin	antibiotic inactivation	0	0	0	0	0	0	0	0	0	0	7.7733	0	0	0
ARO:3004675	aphA15	Expression of cloned aphA15 gene in Escherichia coli reduced the susceptibility to kanamycin and neomycin, as well as to amikacin, netilmicin, and streptomycin	APH(3')	aminoglycoside antibiotic	Aminoglycoside	antibiotic inactivation	1.21446	0	0	0	0	0	0.27626	0.889709	0	0.554643	0.281035	0.250421	0	0
ARO:3004677	rmtD2	The first allele of a 16S rRNA methyltransferase gene, rmtD2, confers a high resistance to all clinically available aminoglycosides	16S rRNA methyltransferase (G1405)	aminoglycoside antibiotic	Aminoglycoside	antibiotic target alteration	0	0	0	0	0	0	0	0	0	0	0	0	0.362067	1.39179
ARO:3004678	rmtE	Aminoglycoside-resistance gene	16S rRNA methyltransferase (G1405)	aminoglycoside antibiotic	Aminoglycoside	antibiotic target alteration	5.08438	0	1.46138	0.707119	0	0.429693	0.270029	0.347856	0.36915	0.406599	0.213652	0	0	0
ARO:3004682	aadA27	Small mobilizable plasmid pALWED1.8 containing a novel variant of the streptomycin/spectinomycin resistance gene	ANT(3'')	aminoglycoside antibiotic	Aminoglycoside	antibiotic inactivation	0	0	0	0	0	0	0	0	0	0	4.4867	0	0	0
ARO:3004683	aadS	a novel Tn4551 streptomycin-resistance gene that was phenotypically silent in wild-type Bacteroides; expression could be activated by a trans-acting chromosomal mutation	ANT(6)	aminoglycoside antibiotic	Aminoglycoside	antibiotic inactivation	19.3149	0.382682	1.15761	4.40397	0.341282	0	0	0	0.109469	0	0	0	0	0
ARO:3004684	MCR-9.1	A mobilized and plasmid-mediated colistin resistance gene and phosphoethanolamine transferase identified from a Salmonella enterica isolate	MCR phosphoethanolamine transferase	peptide antibiotic	Peptide	antibiotic target alteration	2.63998	12.7053	2.17143	11.8824	6.01982	2.8541	4.97019	6.61119	1.29821	7.22736	2.57118	7.2616	2.78288	5.33313
ARO:3004691	MCR-3.4	A plasmid-mediated MCR-3.1 variant	MCR phosphoethanolamine transferase	peptide antibiotic	Peptide	antibiotic target alteration	0	0	0	1.25981	1.3684	0	0	0.35452	1.21227	0	1.53977	0	0	0
ARO:3004693	MCR-3.12	A plasmid-mediated phosphoethanolamine transferase and MCR-3 variant conferring resistance to colistin antibiotics.	MCR phosphoethanolamine transferase	peptide antibiotic	Peptide	antibiotic target alteration	0	0	1.26786	0	0	0	0.197329	0.254203	0	0	0	0.059624	0	0
ARO:3004694	MCR-4.2	A plasmid-mediated MCR-4 variant which confers resistance to colistin antibiotics.	MCR phosphoethanolamine transferase	peptide antibiotic	Peptide	antibiotic target alteration	24.9	5.17569	7.6595	0.91862	2.30967	1.18015	3.76802	4.14329	8.05275	2.57556	4.82505	1.01469	3.95116	7.07048
ARO:3004695	MCR-4.3	A plasmid-mediated MCR-4 variant and colistin resistance gene from clinical Enterobacteriaceae	MCR phosphoethanolamine transferase	peptide antibiotic	Peptide	antibiotic target alteration	2.03351	0	1.38107	0.296226	3.98828	1.41586	0	1.042	7.39485	1.50802	0	0.469081	0.168801	4.1289
ARO:3004696	MCR-4.4	A plasmid-mediated MCR-4 variant and colistin resistance gene	MCR phosphoethanolamine transferase	peptide antibiotic	Peptide	antibiotic target alteration	0	2.09637	0.18411	3.61458	13.3887	0	0.127354	0	0	0	3.93077	0	0	0
ARO:3004698	MCR-5.2	A plasmid-mediated MCR-5 variant from Escheichia coli which confers resistance to colistin antibiotics.	MCR phosphoethanolamine transferase	peptide antibiotic	Peptide	antibiotic target alteration	3.71697	11.4613	0.472059	11.9291	31.8331	3.00158	6.5716	9.53906	0.585983	6.03645	5.75552	11.7896	4.6838	7.10306
ARO:3004699	sta	Streptothricin acetyltransferase gene (STAT gene) that confers streptothricin resistance on Escherichia coli and Bacillus subtilis.	streptothricin acetyltransferase (SAT)	nucleoside antibiotic	Nucleoside	antibiotic inactivation	2.02626	1.623	0.24548	0	0	0	0	0	0	0	0	0	0	0
ARO:3004704	aadA8b	aadA8b is an aminoglycoside nucleotidyltransferase gene encoded by plasmids in E. coli; can be created by a recombination event between aadA1 and aadA2	ANT(3'')	aminoglycoside antibiotic	Aminoglycoside	antibiotic inactivation	5.14305	0	0	0.249099	0	0	0	0	0	0	0	0	0	0
ARO:3004715	vga(E) Staphylococcus cohnii	vga(E) gene variant that confers resistance to pleuromutilins, lincosamides and streptogramin A antibiotics in staphylococci	ABC-F ATP-binding cassette ribosomal protection protein	lincosamide antibiotic;macrolide antibiotic;oxazolidinone antibiotic;phenicol antibiotic;pleuromutilin antibiotic;streptogramin antibiotic;tetracycline antibiotic	Multidrug	antibiotic target protection	11.7656	44.9442	18.2421	17.5733	32.4768	17.1863	20.5529	21.0293	17.4226	26.9684	22.6601	27.7385	28.8368	19.4003
ARO:3004720	Tet(X4)	A tetracyline resistance gene located on an approximately 180-kb plasmid, designated p47EC. It inactivates all tetracyclines, including tigecycline, eravacycline, and omadacycline.Adjacent to insertion sequence ISVsa3 on the conjugative plasmid.	tetracycline inactivation enzyme	glycylcycline;tetracycline antibiotic	Tetracycline	antibiotic inactivation	2.97778	1.7027	0.547975	0	0	2.84008	0.240494	0	1.79676	0.160946	0.664484	1.48208	1.76874	1.39019
ARO:3004730	tva(A)	A pleuromutilin resistance gene encoding a predicted ABC-F transporter. The presence of inhibitory or sub-inhibitory concentrations of tiamulin showed that tva(A) confers reduced pleuromutilin susceptibility that does not lead to clinical resistance but facilitates the development of higher-level resistance via mutations in genes encoding ribosome-associated functions.	ABC-F ATP-binding cassette ribosomal protection protein	lincosamide antibiotic;macrolide antibiotic;oxazolidinone antibiotic;phenicol antibiotic;pleuromutilin antibiotic;streptogramin antibiotic;tetracycline antibiotic	Multidrug	antibiotic target protection	92.8717	160.728	168.079	89.5944	86.9654	189.666	180.153	108.508	164.023	147.723	150.271	130.326	175.113	128.489
ARO:3004738	ARL-5	ARL-5 is a beta-lactamase gene found in Staphylococcus arlettae.	ARL Beta-lactamase	penam	Beta-lactam	antibiotic inactivation	0	1.30394	0	0	0	0	0	0	0	0	0	0	0	0
ARO:3004751	BES-1	BES-1 is a class A beta-lactamase that is found in Serratia marcescens.	BES Beta-lactamase	penam	Beta-lactam	antibiotic inactivation	0	0	0	0	0	0	0	0	0	0	0	0	0	0
ARO:3004759	BPU-1	BPU-1 is a class D beta-lactamase found in Bacillus pumilus.	BPU Beta-lactamase	penam	Beta-lactam	antibiotic inactivation	0	0	0	0	0	0	0	0	0	0	0	0	0	0
ARO:3004761	BRO-1	BRO-1 is a class A beta-lactamase found in M.catarrhalis.	BRO Beta-lactamase	penam	Beta-lactam	antibiotic inactivation	0	2.87176	0.989296	1.79119	1.19688	0	2.2399	5.79476	0.127359	0.514661	2.89115	0.126672	1.45908	0
ARO:3004766	CGA-1	CGA-1 is a class A beta-lactamase gene found in Chryseobacterium gleum.	CGA beta-lactamase	penam	Beta-lactam	antibiotic inactivation	1.24212	0	0	7.9389	0.696541	2.47061	1.71602	0	0.111711	0	2.04137	0.222216	1.15108	0.983276
ARO:3004768	CIA-1	CIA-1 is a class A beta-lactamase gene found in Chryseobacterium indologenes.	CIA beta-lactamase	carbapenem;cephalosporin	Beta-lactam	antibiotic inactivation	0	0	0	0	0	0	0.28503	0	0	0	0.289956	0.516741	0	0.508113
ARO:3004775	CME-1	CME-1 is a class A beta-lactamase gene belonging to Chryseobacterium meningosepticum.	CME beta-lactamase	penam	Beta-lactam	antibiotic inactivation	0	0	0	0	0	0	0	0	0	0	0	0	0	0
ARO:3004780	DES-1	DES-1 is a class A beta-lactamase gene found in Desulfovibrio desulfuricans.	DES beta-lactamase	penam	Beta-lactam	antibiotic inactivation	1.24175	0	0	0	0	0	0	0	0	0	0	0	0	0
ARO:3004784	FAR-1	FAR-1 is a class A beta-lactamase gene found in Nocardia farcinica.	FAR beta-lactamase	penam	Beta-lactam	antibiotic inactivation	0	0	0	0	0	0	0	0	0	0	0	0	0	0
ARO:3004795	FPH-1	FPH-1 is a carbapenem-hydrolyzing class A beta-lactamase gene found in Francisella philomiragia.	FPH beta-lactamase	penam	Beta-lactam	antibiotic inactivation	0.838299	0	0.536037	0	0.564399	0.590036	0	0	0.217243	0	0.161657	0.144047	0.0829068	0.141642
ARO:3004802	GOB-10	GOB-10 is a class B beta-lactamase gene found in Chryseobacterium meningosepticum.	GOB beta-lactamase	carbapenem;cephalosporin;penam	Beta-lactam	antibiotic inactivation	1.32951	0.401478	0	0	0.53707	0	0	0	0	0	0	0	0	0
ARO:3004803	GOB-11	GOB-11 is a class B beta-lactamase gene found in Chryseobacterium meningosepticum.	GOB beta-lactamase	carbapenem;cephalosporin;penam	Beta-lactam	antibiotic inactivation	2.9237	0	0	0	0	0.143231	0	0.20381	1.48124	0.700951	1.10302	0	3.29161	1.00437
ARO:3004804	GOB-12	GOB-12 is a class B beta-lactamase gene found in Elizabethkingia meningoseptica.	GOB beta-lactamase	carbapenem;cephalosporin;penam	Beta-lactam	antibiotic inactivation	0	1.86701	0.751276	0	0	4.32883	1.52165	0.283834	4.33381	0.59227	1.59616	0.798888	2.22047	1.0666
ARO:3004805	GOB-13	GOB-13 is a class B beta-lactamase gene found in Elizabethkingia meningoseptica.	GOB beta-lactamase	carbapenem;cephalosporin;penam	Beta-lactam	antibiotic inactivation	0.490817	2.47206	0.94644	3.65345	16.8997	0	0.140288	2.04436	0	1.40827	1.97684	2.50922	0	0.200069
ARO:3004806	GOB-14	GOB-14 is a class B beta-lactamase gene found in Elizabethkingia meningoseptica.	GOB beta-lactamase	carbapenem;cephalosporin;penam	Beta-lactam	antibiotic inactivation	0	0	0.257343	0	0	0.283267	0	0	0	0	0	0	0.417924	2.26101
ARO:3004808	GOB-16	GOB-16 is a class B beta-lactamase gene found in Elizabethkingia meningoseptica.	GOB beta-lactamase	carbapenem;cephalosporin;penam	Beta-lactam	antibiotic inactivation	30.7064	3.0179	19.1097	1.24278	0	5.60415	13.035	6.18013	7.8875	1.69442	7.12593	4.89539	7.68824	1.97359
ARO:3004812	GOB-5	GOB-5 is a class B beta-lactamase gene found in Elizabethkingia meningoseptica.	GOB beta-lactamase	carbapenem;cephalosporin;penam	Beta-lactam	antibiotic inactivation	1.68405	0	0	0	2.16455	0	0	0	0	0	0	0	0.227115	2.22862
ARO:3004813	GOB-6	GOB-6 is a class B beta-lactamase gene found in Elizabethkingia meningoseptica.	GOB beta-lactamase	carbapenem;cephalosporin;penam	Beta-lactam	antibiotic inactivation	5.47241	2.00739	0.91086	0	0	0	0	0	0	0.884707	0.448276	0	1.83921	0.929743
ARO:3004814	GOB-7	GOB-7 is a class B beta-lactamase gene found in Elizabethkingia meningoseptica.	GOB beta-lactamase	carbapenem;cephalosporin;penam	Beta-lactam	antibiotic inactivation	0	0.232563	0	0	0	0	0	0	1.19749	0	0	0	0	0
ARO:3004816	GOB-9	GOB-9 is a class B beta-lactamase gene found in Elizabethkingia meningoseptica.	GOB beta-lactamase	carbapenem;cephalosporin;penam	Beta-lactam	antibiotic inactivation	0	0.18249	0.19123	0	0.845662	0.420989	0	0.255607	3.82606	0.344993	0	3.8941	0	0
ARO:3004856	SCO-1	Narrow-spectrum beta-lactamase isolated from several Acinetobacter spp. isolates from Argentina, as well as E. Coli. Hydrolyzes penicillins at a high level and cephalosporins and carbapenems at a very low level	SCO beta-lactamase	cephalosporin;penam;penem	Beta-lactam	antibiotic inactivation	1.6766	0	0	0	0	0	0	0	0	0	0	0	0	0
