# Supplementary material for: Comparative metagenomic analysis of gut microbiomes in Yunnan ponies and Dutch warmblood horses
Source: Front Microbiol. 2026 Jun 5;17:1807081. doi: 10.3389/fmicb.2026.1807081 (PMC13279432; doi:10.3389/fmicb.2026.1807081)
Supplement: Supplementary file 6 [file Table_6.xlsx]

## Sheet: Table S6
Table S6. Differentially abundant ARGs between Yunnan pony (n=9) and Dutch Warmblood horse (n=5), with p-value, 95% CI of difference, and effect size.Note: Uncorrected P‑values (Wilcoxon rank‑sum test) are reported.
Name	Yunnan pony-Mean(%)	Yunnan pony-Sd(%)	Dutch warmblood horse-Mean(%)	Dutch warmblood horse-Sd(%)	P-value	Lower ci	Upper ci	Effectsize
tetA(46)	0.62994	0.07571	0.80248	0.02625	0.00335	0.1219	0.2219	0.1725
catB8	0.04695	0.0152	0.10352	0.09148	0.0113	0.00741	0.1396	0.05657
ADC-16	0	0	0.00317	0.00362	0.01587	0.00045	0.00609	0.00317
CepS	0.00298	0.0039	0	0	0.03227	-0.00541	-0.00083	-0.00298
aphA15	0.00106	0.00115	0	0	0.03227	-0.00188	-0.00042	-0.00106
AAC(6')-Iy	0.00207	0.00186	0.00642	0.00421	0.03271	0.00102	0.00816	0.00434
hmrM	0.03107	0.02171	0.05429	0.02171	0.0329	0.00159	0.04491	0.02321
ErmR	0.01549	0.00821	0.0054	0.00334	0.0329	-0.0157	-0.00435	-0.01009
vanRA	0.27591	0.04903	0.23224	0.0217	0.0455	-0.07541	-0.00816	-0.04367
CfxA6	0.00263	0.00159	0.01371	0.01806	0.0455	0.00077	0.02737	0.01108
efpA	0.00964	0.00543	0.02645	0.01918	0.0455	0.00288	0.03358	0.01681
Erm(49)	0.06274	0.02649	0.04205	0.03296	0.0455	-0.04845	0.01226	-0.02069
SRT-2	0.0323	0.01631	0.01726	0.0098	0.0455	-0.0272	-0.00279	-0.01504
