# Supplementary material for: Comparative metagenomic analysis of gut microbiomes in Yunnan ponies and Dutch warmblood horses
Source: Front Microbiol. 2026 Jun 5;17:1807081. doi: 10.3389/fmicb.2026.1807081 (PMC13279432; doi:10.3389/fmicb.2026.1807081)
Supplement: Supplementary file 7 [file Table_7.xlsx]

## Sheet: Table S7
Table S7. Significant co‑occurrence associations (Spearman’s rank correlation) between bacterial genera and antibiotic resistance gene (ARG) subtypes in the gut microbiota of Yunnan pony (n=9) and Dutch Warmblood horse (n=5).
Group	Bacterial Genus	ARG Subtype (as in Figure 6)	Description	Correlation	P-value
Yunnan pony	Prevotella	vanSG	See Supplementary Table 5	0.716667	0.029818
Yunnan pony	Prevotella	YojI	See Supplementary Table 5	-0.716667	0.029818
Yunnan pony	Bacteroides	patA	See Supplementary Table 5	-0.783333	0.0125199
Yunnan pony	Bacteroides	vatB	See Supplementary Table 5	-0.7	0.0357696
Yunnan pony	Bacteroides	murA (Chlamydia trachomatis intrinsic murA conferring resistance to fosfomycin)	Chlamydia trachomatis intrinsic murA conferring resistance to fosfomycin	-0.7	0.0357696
Yunnan pony	Bacteroides	vanHD	See Supplementary Table 5	0.916667	0.000506619
Yunnan pony	Bacteroides	CAT (Agrobacterium fabrum chloramphenicol acetyltransferase)	Agrobacterium fabrum chloramphenicol acetyltransferase	0.733333	0.0245542
Yunnan pony	Ruminococcus	arnA	See Supplementary Table 5	0.733333	0.0245542
Yunnan pony	Ruminococcus	cmeB	See Supplementary Table 5	-0.716667	0.029818
Yunnan pony	Ruminococcus	vanHF	See Supplementary Table 5	0.866667	0.0024954
Yunnan pony	Clostridium	mupA (Staphylococcus mupA conferring resistance to mupirocin)	Staphylococcus mupA conferring resistance to mupirocin	0.816667	0.00722479
Yunnan pony	Clostridium	TaeA	See Supplementary Table 5	-0.766667	0.015944
Yunnan pony	Clostridium	mupB (Staphylococcus mupB conferring resistance to mupirocin)	Staphylococcus mupB conferring resistance to mupirocin	0.716667	0.029818
Yunnan pony	Clostridium	tetT	See Supplementary Table 5	0.916667	0.000506619
Yunnan pony	Clostridium	murA (Chlamydia trachomatis intrinsic murA conferring resistance to fosfomycin)	Chlamydia trachomatis intrinsic murA conferring resistance to fosfomycin	0.733333	0.0245542
Yunnan pony	Clostridium	LlmA (LlmA 23S ribosomal RNA methyltransferase)	LlmA 23S ribosomal RNA methyltransferase	0.933333	0.0002359
Yunnan pony	Clostridium	otr(A)	See Supplementary Table 5	0.866667	0.0024954
Yunnan pony	Clostridium	tetW	See Supplementary Table 5	0.7	0.0357696
Yunnan pony	Clostridium	vanG	See Supplementary Table 5	0.75	0.0199421
Yunnan pony	Treponema	vanTG	See Supplementary Table 5	0.8	0.00962792
Yunnan pony	Treponema	vanSF	See Supplementary Table 5	0.816667	0.00722479
Yunnan pony	Treponema	vanSE	See Supplementary Table 5	0.933333	0.0002359
Yunnan pony	Alistipes	oleC	See Supplementary Table 5	0.85	0.00370478
Yunnan pony	Alistipes	optrA	See Supplementary Table 5	-0.75	0.0199421
Yunnan pony	Alistipes	arnA	See Supplementary Table 5	0.8	0.00962792
Yunnan pony	Alistipes	vanG	See Supplementary Table 5	0.75	0.0199421
Yunnan pony	Eubacterium	efrA	See Supplementary Table 5	0.783333	0.0125199
Yunnan pony	Eubacterium	rpoB2	See Supplementary Table 5	0.9	0.000943062
Yunnan pony	Eubacterium	mupB (Staphylococcus mupB conferring resistance to mupirocin)	Staphylococcus mupB conferring resistance to mupirocin	0.7	0.0357696
Yunnan pony	Eubacterium	efrB	See Supplementary Table 5	0.9	0.000943062
Yunnan pony	Eubacterium	vanRI	See Supplementary Table 5	0.783333	0.0125199
Yunnan pony	Eubacterium	tet(35)	See Supplementary Table 5	0.833333	0.00526569
Yunnan pony	Eubacterium	tetB(60)	See Supplementary Table 5	0.866667	0.0024954
Yunnan pony	Eubacterium	bacA	See Supplementary Table 5	0.816667	0.00722479
Yunnan pony	Eubacterium	tetB(46)	See Supplementary Table 5	0.783333	0.0125199
Yunnan pony	Eubacterium	tva(A)	See Supplementary Table 5	0.7	0.0357696
Yunnan pony	Oscillibacter	macB	See Supplementary Table 5	0.733333	0.0245542
Yunnan pony	Oscillibacter	novA	See Supplementary Table 5	0.7	0.0357696
Yunnan pony	Oscillibacter	patA	See Supplementary Table 5	0.85	0.00370478
Yunnan pony	Oscillibacter	vatB	See Supplementary Table 5	0.75	0.0199421
Yunnan pony	Oscillibacter	vanHD	See Supplementary Table 5	-0.733333	0.0245542
Yunnan pony	Oscillibacter	vanHB	See Supplementary Table 5	0.8	0.00962792
Yunnan pony	Saccharofermentans	vanSG	See Supplementary Table 5	0.716667	0.029818
Yunnan pony	Saccharofermentans	vanTG	See Supplementary Table 5	0.8	0.00962792
Yunnan pony	Saccharofermentans	vanSF	See Supplementary Table 5	0.933333	0.0002359
Yunnan pony	Saccharofermentans	vanSE	See Supplementary Table 5	0.916667	0.000506619
Yunnan pony	Fibrobacter	parY (Streptomyces rishiriensis parY mutant conferring resistance to aminocoumarin)	Streptomyces rishiriensis parY mutant conferring resistance to aminocoumarin	-0.783333	0.0125199
Yunnan pony	Fibrobacter	efrA	See Supplementary Table 5	-0.75	0.0199421
Yunnan pony	Fibrobacter	lmrD	See Supplementary Table 5	-0.716667	0.029818
Yunnan pony	Fibrobacter	patB	See Supplementary Table 5	-0.716667	0.029818
Yunnan pony	Fibrobacter	vanRI	See Supplementary Table 5	-0.766667	0.015944
Yunnan pony	Fibrobacter	tet(35)	See Supplementary Table 5	-0.783333	0.0125199
Yunnan pony	Fibrobacter	LlmA (LlmA 23S ribosomal RNA methyltransferase)	LlmA 23S ribosomal RNA methyltransferase	-0.7	0.0357696
Yunnan pony	Fibrobacter	tetA(60)	See Supplementary Table 5	-0.8	0.00962792
Yunnan pony	Fibrobacter	tetB(46)	See Supplementary Table 5	-0.716667	0.029818
Yunnan pony	Fibrobacter	vanRB	See Supplementary Table 5	-0.833333	0.00526569
Yunnan pony	Candidatus Cryptobacteroides	optrA	See Supplementary Table 5	-0.766667	0.015944
Yunnan pony	Candidatus Cryptobacteroides	vanG	See Supplementary Table 5	0.766667	0.015944
Yunnan pony	Roseburia	efrA	See Supplementary Table 5	0.7	0.0357696
Yunnan pony	Roseburia	rpoB2	See Supplementary Table 5	0.8	0.00962792
Yunnan pony	Roseburia	lmrD	See Supplementary Table 5	0.733333	0.0245542
Yunnan pony	Roseburia	efrB	See Supplementary Table 5	0.833333	0.00526569
Yunnan pony	Roseburia	tet(35)	See Supplementary Table 5	0.766667	0.015944
Yunnan pony	Roseburia	tetB(60)	See Supplementary Table 5	0.966667	2.15503e-05
Yunnan pony	Roseburia	bacA	See Supplementary Table 5	0.866667	0.0024954
Yunnan pony	Roseburia	tetB(46)	See Supplementary Table 5	0.716667	0.029818
Yunnan pony	Roseburia	tva(A)	See Supplementary Table 5	0.85	0.00370478
Yunnan pony	Roseburia	vanRE	See Supplementary Table 5	0.75	0.0199421
Yunnan pony	Solobacterium	macB	See Supplementary Table 5	0.816667	0.00722479
Yunnan pony	Solobacterium	parY (Streptomyces rishiriensis parY mutant conferring resistance to aminocoumarin)	Streptomyces rishiriensis parY mutant conferring resistance to aminocoumarin	0.9	0.000943062
Yunnan pony	Solobacterium	efrA	See Supplementary Table 5	0.816667	0.00722479
Yunnan pony	Solobacterium	novA	See Supplementary Table 5	0.9	0.000943062
Yunnan pony	Solobacterium	evgS	See Supplementary Table 5	-0.95	8.76252e-05
Yunnan pony	Solobacterium	mupA (Staphylococcus mupA conferring resistance to mupirocin)	Staphylococcus mupA conferring resistance to mupirocin	0.783333	0.0125199
Yunnan pony	Solobacterium	TaeA	See Supplementary Table 5	-0.733333	0.0245542
Yunnan pony	Solobacterium	patA	See Supplementary Table 5	0.866667	0.0024954
Yunnan pony	Solobacterium	patB	See Supplementary Table 5	0.916667	0.000506619
Yunnan pony	Solobacterium	PmrF	See Supplementary Table 5	-0.75	0.0199421
Yunnan pony	Solobacterium	tetT	See Supplementary Table 5	0.85	0.00370478
Yunnan pony	Solobacterium	murA (Chlamydia trachomatis intrinsic murA conferring resistance to fosfomycin)	Chlamydia trachomatis intrinsic murA conferring resistance to fosfomycin	0.7	0.0357696
Yunnan pony	Solobacterium	tet(35)	See Supplementary Table 5	0.783333	0.0125199
Yunnan pony	Solobacterium	LlmA (LlmA 23S ribosomal RNA methyltransferase)	LlmA 23S ribosomal RNA methyltransferase	0.8	0.00962792
Yunnan pony	Solobacterium	lsaC	See Supplementary Table 5	0.816667	0.00722479
Yunnan pony	Solobacterium	lnuC	See Supplementary Table 5	0.783333	0.0125199
Yunnan pony	Solobacterium	vanHD	See Supplementary Table 5	-0.766667	0.015944
Yunnan pony	Solobacterium	tetW	See Supplementary Table 5	0.8	0.00962792
Yunnan pony	Solobacterium	vanRB	See Supplementary Table 5	0.716667	0.029818
Yunnan pony	Streptococcus	novA	See Supplementary Table 5	-0.733333	0.0245542
Yunnan pony	Streptococcus	baeS	See Supplementary Table 5	-0.85	0.00370478
Yunnan pony	Streptococcus	vatB	See Supplementary Table 5	-0.833333	0.00526569
Yunnan pony	Streptococcus	vanHB	See Supplementary Table 5	-0.85	0.00370478
Yunnan pony	Butyrivibrio	bcrA	See Supplementary Table 5	0.75	0.0199421
Yunnan pony	Butyrivibrio	tetB(60)	See Supplementary Table 5	0.866667	0.0024954
Yunnan pony	Butyrivibrio	bacA	See Supplementary Table 5	0.733333	0.0245542
Yunnan pony	Butyrivibrio	tva(A)	See Supplementary Table 5	0.866667	0.0024954
Yunnan pony	Butyrivibrio	vanRE	See Supplementary Table 5	0.733333	0.0245542
Yunnan pony	Butyrivibrio	vanHO	See Supplementary Table 5	0.75	0.0199421
Yunnan pony	unclassified_c__Caudoviricetes	vanSG	See Supplementary Table 5	-0.766667	0.015944
Yunnan pony	unclassified_c__Caudoviricetes	vanTG	See Supplementary Table 5	-0.933333	0.0002359
Yunnan pony	unclassified_c__Caudoviricetes	cdeA	See Supplementary Table 5	-0.783333	0.0125199
Yunnan pony	unclassified_c__Caudoviricetes	ileS (Bifidobacterium ileS conferring resistance to mupirocin)	Bifidobacterium ileS conferring resistance to mupirocin	0.816667	0.00722479
Yunnan pony	unclassified_c__Caudoviricetes	NmcR	See Supplementary Table 5	-0.833333	0.00526569
Yunnan pony	Acetatifactor	bcrA	See Supplementary Table 5	0.783333	0.0125199
Yunnan pony	Acetatifactor	smeS	See Supplementary Table 5	0.733333	0.0245542
Yunnan pony	Acetatifactor	tetB(60)	See Supplementary Table 5	0.783333	0.0125199
Yunnan pony	Acetatifactor	vanTG	See Supplementary Table 5	0.8	0.00962792
Yunnan pony	Acetatifactor	tva(A)	See Supplementary Table 5	0.866667	0.0024954
Yunnan pony	Acetatifactor	vanSF	See Supplementary Table 5	0.8	0.00962792
Yunnan pony	Acetatifactor	vanSE	See Supplementary Table 5	0.866667	0.0024954
Yunnan pony	unclassified_p__Candidatus Saccharibacteria	ugd	See Supplementary Table 5	-0.8	0.00962792
Yunnan pony	unclassified_p__Candidatus Saccharibacteria	murA (Chlamydia trachomatis intrinsic murA conferring resistance to fosfomycin)	Chlamydia trachomatis intrinsic murA conferring resistance to fosfomycin	0.783333	0.0125199
Yunnan pony	unclassified_p__Candidatus Saccharibacteria	otr(A)	See Supplementary Table 5	0.783333	0.0125199
Yunnan pony	unclassified_p__Candidatus Saccharibacteria	carA	See Supplementary Table 5	0.7	0.0357696
Yunnan pony	unclassified_p__Candidatus Saccharibacteria	CAT (Agrobacterium fabrum chloramphenicol acetyltransferase)	Agrobacterium fabrum chloramphenicol acetyltransferase	-0.7	0.0357696
Yunnan pony	Parabacteroides	TaeA	See Supplementary Table 5	0.75	0.0199421
Yunnan pony	Parabacteroides	patA	See Supplementary Table 5	-0.7	0.0357696
Yunnan pony	Parabacteroides	murA (Chlamydia trachomatis intrinsic murA conferring resistance to fosfomycin)	Chlamydia trachomatis intrinsic murA conferring resistance to fosfomycin	-0.75	0.0199421
Yunnan pony	Parabacteroides	vanHD	See Supplementary Table 5	0.783333	0.0125199
Yunnan pony	unclassified_d__Archaea	rpoB (Bifidobacterium adolescentis rpoB mutants conferring resistance to rifampicin)	Bifidobacterium adolescentis rpoB mutants conferring resistance to rifampicin	0.816667	0.00722479
Yunnan pony	unclassified_d__Archaea	vanHB	See Supplementary Table 5	-0.85	0.00370478
Yunnan pony	unclassified_d__Archaea	cmeB	See Supplementary Table 5	0.75	0.0199421
Yunnan pony	unclassified_d__Archaea	vanHF	See Supplementary Table 5	-0.7	0.0357696
Yunnan pony	Akkermansia	TaeA	See Supplementary Table 5	-0.783333	0.0125199
Yunnan pony	Akkermansia	murA (Chlamydia trachomatis intrinsic murA conferring resistance to fosfomycin)	Chlamydia trachomatis intrinsic murA conferring resistance to fosfomycin	0.916667	0.000506619
Yunnan pony	Akkermansia	LlmA (LlmA 23S ribosomal RNA methyltransferase)	LlmA 23S ribosomal RNA methyltransferase	0.8	0.00962792
Yunnan pony	Akkermansia	vanSG	See Supplementary Table 5	-0.7	0.0357696
Yunnan pony	Akkermansia	tetW	See Supplementary Table 5	0.8	0.00962792
Yunnan pony	Blautia	bcrA	See Supplementary Table 5	0.75	0.0199421
Yunnan pony	Blautia	efrA	See Supplementary Table 5	0.7	0.0357696
Yunnan pony	Blautia	rpoB2	See Supplementary Table 5	0.8	0.00962792
Yunnan pony	Blautia	lmrD	See Supplementary Table 5	0.766667	0.015944
Yunnan pony	Blautia	efrB	See Supplementary Table 5	0.766667	0.015944
Yunnan pony	Blautia	vanRI	See Supplementary Table 5	0.716667	0.029818
Yunnan pony	Blautia	tet(35)	See Supplementary Table 5	0.783333	0.0125199
Yunnan pony	Blautia	tetB(60)	See Supplementary Table 5	0.933333	0.0002359
Yunnan pony	Blautia	bacA	See Supplementary Table 5	0.833333	0.00526569
Yunnan pony	Blautia	tetA(60)	See Supplementary Table 5	0.716667	0.029818
Yunnan pony	Blautia	tetB(46)	See Supplementary Table 5	0.833333	0.00526569
Yunnan pony	Blautia	tva(A)	See Supplementary Table 5	0.85	0.00370478
Yunnan pony	Blautia	vanRE	See Supplementary Table 5	0.8	0.00962792
Yunnan pony	Escherichia	tetA(58)	See Supplementary Table 5	-0.766667	0.015944
Yunnan pony	Escherichia	vanSE	See Supplementary Table 5	-0.7	0.0357696
Yunnan pony	Escherichia	cmeB	See Supplementary Table 5	0.933333	0.0002359
Yunnan pony	Phascolarctobacterium	bcrA	See Supplementary Table 5	0.9	0.000943062
Yunnan pony	Phascolarctobacterium	lmrD	See Supplementary Table 5	0.883333	0.0015905
Yunnan pony	Phascolarctobacterium	tetB(60)	See Supplementary Table 5	0.85	0.00370478
Yunnan pony	Phascolarctobacterium	vanSG	See Supplementary Table 5	0.8	0.00962792
Yunnan pony	Phascolarctobacterium	vanTG	See Supplementary Table 5	0.766667	0.015944
Yunnan pony	Phascolarctobacterium	tva(A)	See Supplementary Table 5	0.883333	0.0015905
Yunnan pony	Mogibacterium	macB	See Supplementary Table 5	0.75	0.0199421
Yunnan pony	Mogibacterium	parY (Streptomyces rishiriensis parY mutant conferring resistance to aminocoumarin)	Streptomyces rishiriensis parY mutant conferring resistance to aminocoumarin	0.9	0.000943062
Yunnan pony	Mogibacterium	efrA	See Supplementary Table 5	0.833333	0.00526569
Yunnan pony	Mogibacterium	novA	See Supplementary Table 5	0.816667	0.00722479
Yunnan pony	Mogibacterium	evgS	See Supplementary Table 5	-0.9	0.000943062
Yunnan pony	Mogibacterium	mupA (Staphylococcus mupA conferring resistance to mupirocin)	Staphylococcus mupA conferring resistance to mupirocin	0.716667	0.029818
Yunnan pony	Mogibacterium	patA	See Supplementary Table 5	0.75	0.0199421
Yunnan pony	Mogibacterium	patB	See Supplementary Table 5	0.916667	0.000506619
Yunnan pony	Mogibacterium	PmrF	See Supplementary Table 5	-0.7	0.0357696
Yunnan pony	Mogibacterium	vanRI	See Supplementary Table 5	0.7	0.0357696
Yunnan pony	Mogibacterium	tetT	See Supplementary Table 5	0.916667	0.000506619
Yunnan pony	Mogibacterium	tet(35)	See Supplementary Table 5	0.85	0.00370478
Yunnan pony	Mogibacterium	LlmA (LlmA 23S ribosomal RNA methyltransferase)	LlmA 23S ribosomal RNA methyltransferase	0.833333	0.00526569
Yunnan pony	Mogibacterium	lsaC	See Supplementary Table 5	0.85	0.00370478
Yunnan pony	Mogibacterium	lnuC	See Supplementary Table 5	0.833333	0.00526569
Yunnan pony	Mogibacterium	tetW	See Supplementary Table 5	0.816667	0.00722479
Yunnan pony	Mogibacterium	vanRB	See Supplementary Table 5	0.766667	0.015944
Yunnan pony	Paraprevotella	ugd	See Supplementary Table 5	0.7	0.0357696
Yunnan pony	Paraprevotella	murA (Chlamydia trachomatis intrinsic murA conferring resistance to fosfomycin)	Chlamydia trachomatis intrinsic murA conferring resistance to fosfomycin	-0.883333	0.0015905
Yunnan pony	Paraprevotella	CAT (Agrobacterium fabrum chloramphenicol acetyltransferase)	Agrobacterium fabrum chloramphenicol acetyltransferase	0.7	0.0357696
Yunnan pony	Paludibacter	mupA (Staphylococcus mupA conferring resistance to mupirocin)	Staphylococcus mupA conferring resistance to mupirocin	-0.9	0.000943062
Yunnan pony	Paludibacter	mupB (Staphylococcus mupB conferring resistance to mupirocin)	Staphylococcus mupB conferring resistance to mupirocin	-0.9	0.000943062
Yunnan pony	Paludibacter	tetB(P)	See Supplementary Table 5	-0.883333	0.0015905
Yunnan pony	Paludibacter	murA (Chlamydia trachomatis intrinsic murA conferring resistance to fosfomycin)	Chlamydia trachomatis intrinsic murA conferring resistance to fosfomycin	-0.85	0.00370478
Yunnan pony	Paludibacter	otr(A)	See Supplementary Table 5	-0.7	0.0357696
Yunnan pony	Paludibacter	vanHD	See Supplementary Table 5	0.8	0.00962792
Yunnan pony	Paludibacter	CAT (Agrobacterium fabrum chloramphenicol acetyltransferase)	Agrobacterium fabrum chloramphenicol acetyltransferase	0.9	0.000943062
Yunnan pony	Candidatus Spyradenecus	cdeA	See Supplementary Table 5	0.733333	0.0245542
Dutch warmblood horse	Prevotella	tetA (Corynebacterium striatum tetA)	Corynebacterium striatum tetA	-0.9	0.0373861
Dutch warmblood horse	Prevotella	vanG	See Supplementary Table 5	-0.9	0.0373861
Dutch warmblood horse	Prevotella	tetW	See Supplementary Table 5	-0.9	0.0373861
Dutch warmblood horse	Bacteroides	parY (Streptomyces rishiriensis parY mutant conferring resistance to aminocoumarin)	Streptomyces rishiriensis parY mutant conferring resistance to aminocoumarin	-0.9	0.0373861
Dutch warmblood horse	Bacteroides	patA	See Supplementary Table 5	-0.9	0.0373861
Dutch warmblood horse	Bacteroides	srmB	See Supplementary Table 5	-1	1.40427e-24
Dutch warmblood horse	Ruminococcus	macB	See Supplementary Table 5	1	1.40427e-24
Dutch warmblood horse	Ruminococcus	bcrA	See Supplementary Table 5	1	1.40427e-24
Dutch warmblood horse	Ruminococcus	tetA(58)	See Supplementary Table 5	1	1.40427e-24
Dutch warmblood horse	Ruminococcus	msbA	See Supplementary Table 5	1	1.40427e-24
Dutch warmblood horse	Ruminococcus	efrA	See Supplementary Table 5	1	1.40427e-24
Dutch warmblood horse	Ruminococcus	mupA (Staphylococcus mupA conferring resistance to mupirocin)	Staphylococcus mupA conferring resistance to mupirocin	0.9	0.0373861
Dutch warmblood horse	Ruminococcus	lmrD	See Supplementary Table 5	0.9	0.0373861
Dutch warmblood horse	Ruminococcus	mupB (Staphylococcus mupB conferring resistance to mupirocin)	Staphylococcus mupB conferring resistance to mupirocin	0.9	0.0373861
Dutch warmblood horse	Ruminococcus	arlR	See Supplementary Table 5	0.9	0.0373861
Dutch warmblood horse	Ruminococcus	efrB	See Supplementary Table 5	0.9	0.0373861
Dutch warmblood horse	Ruminococcus	arlS	See Supplementary Table 5	1	1.40427e-24
Dutch warmblood horse	Ruminococcus	baeS	See Supplementary Table 5	0.9	0.0373861
Dutch warmblood horse	Ruminococcus	vanRI	See Supplementary Table 5	0.9	0.0373861
Dutch warmblood horse	Ruminococcus	tetA(46)	See Supplementary Table 5	0.9	0.0373861
Dutch warmblood horse	Ruminococcus	tetB(60)	See Supplementary Table 5	1	1.40427e-24
Dutch warmblood horse	Ruminococcus	smeS	See Supplementary Table 5	1	1.40427e-24
Dutch warmblood horse	Ruminococcus	tet(35)	See Supplementary Table 5	0.9	0.0373861
Dutch warmblood horse	Ruminococcus	murA (Chlamydia trachomatis intrinsic murA conferring resistance to fosfomycin)	Chlamydia trachomatis intrinsic murA conferring resistance to fosfomycin	0.9	0.0373861
Dutch warmblood horse	Ruminococcus	bacA	See Supplementary Table 5	0.9	0.0373861
Dutch warmblood horse	Ruminococcus	otr(A)	See Supplementary Table 5	0.9	0.0373861
Dutch warmblood horse	Ruminococcus	YojI	See Supplementary Table 5	0.9	0.0373861
Dutch warmblood horse	Ruminococcus	lsaC	See Supplementary Table 5	1	1.40427e-24
Dutch warmblood horse	Ruminococcus	tetA(60)	See Supplementary Table 5	0.9	0.0373861
Dutch warmblood horse	Ruminococcus	carA	See Supplementary Table 5	1	1.40427e-24
Dutch warmblood horse	Ruminococcus	vanSE	See Supplementary Table 5	0.9	0.0373861
Dutch warmblood horse	Ruminococcus	vanHD	See Supplementary Table 5	0.9	0.0373861
Dutch warmblood horse	Ruminococcus	CAT (Agrobacterium fabrum chloramphenicol acetyltransferase)	Agrobacterium fabrum chloramphenicol acetyltransferase	0.9	0.0373861
Dutch warmblood horse	Ruminococcus	vanRG	See Supplementary Table 5	0.9	0.0373861
Dutch warmblood horse	Treponema	TaeA	See Supplementary Table 5	0.9	0.0373861
Dutch warmblood horse	Clostridium	macB	See Supplementary Table 5	0.9	0.0373861
Dutch warmblood horse	Clostridium	bcrA	See Supplementary Table 5	0.9	0.0373861
Dutch warmblood horse	Clostridium	tetA(58)	See Supplementary Table 5	0.9	0.0373861
Dutch warmblood horse	Clostridium	msbA	See Supplementary Table 5	0.9	0.0373861
Dutch warmblood horse	Clostridium	efrA	See Supplementary Table 5	0.9	0.0373861
Dutch warmblood horse	Clostridium	oleC	See Supplementary Table 5	0.9	0.0373861
Dutch warmblood horse	Clostridium	mupA (Staphylococcus mupA conferring resistance to mupirocin)	Staphylococcus mupA conferring resistance to mupirocin	1	1.40427e-24
Dutch warmblood horse	Clostridium	lmrD	See Supplementary Table 5	1	1.40427e-24
Dutch warmblood horse	Clostridium	mupB (Staphylococcus mupB conferring resistance to mupirocin)	Staphylococcus mupB conferring resistance to mupirocin	1	1.40427e-24
Dutch warmblood horse	Clostridium	efrB	See Supplementary Table 5	1	1.40427e-24
Dutch warmblood horse	Clostridium	arlS	See Supplementary Table 5	0.9	0.0373861
Dutch warmblood horse	Clostridium	ugd	See Supplementary Table 5	0.9	0.0373861
Dutch warmblood horse	Clostridium	tetA(46)	See Supplementary Table 5	1	1.40427e-24
Dutch warmblood horse	Clostridium	tetB(60)	See Supplementary Table 5	0.9	0.0373861
Dutch warmblood horse	Clostridium	smeS	See Supplementary Table 5	0.9	0.0373861
Dutch warmblood horse	Clostridium	lsaC	See Supplementary Table 5	0.9	0.0373861
Dutch warmblood horse	Clostridium	carA	See Supplementary Table 5	0.9	0.0373861
Dutch warmblood horse	Clostridium	tetB(46)	See Supplementary Table 5	0.9	0.0373861
Dutch warmblood horse	Saccharofermentans	macB	See Supplementary Table 5	1	1.40427e-24
Dutch warmblood horse	Saccharofermentans	bcrA	See Supplementary Table 5	1	1.40427e-24
Dutch warmblood horse	Saccharofermentans	tetA(58)	See Supplementary Table 5	1	1.40427e-24
Dutch warmblood horse	Saccharofermentans	msbA	See Supplementary Table 5	1	1.40427e-24
Dutch warmblood horse	Saccharofermentans	efrA	See Supplementary Table 5	1	1.40427e-24
Dutch warmblood horse	Saccharofermentans	mupA (Staphylococcus mupA conferring resistance to mupirocin)	Staphylococcus mupA conferring resistance to mupirocin	0.9	0.0373861
Dutch warmblood horse	Saccharofermentans	lmrD	See Supplementary Table 5	0.9	0.0373861
Dutch warmblood horse	Saccharofermentans	mupB (Staphylococcus mupB conferring resistance to mupirocin)	Staphylococcus mupB conferring resistance to mupirocin	0.9	0.0373861
Dutch warmblood horse	Saccharofermentans	arlR	See Supplementary Table 5	0.9	0.0373861
Dutch warmblood horse	Saccharofermentans	efrB	See Supplementary Table 5	0.9	0.0373861
Dutch warmblood horse	Saccharofermentans	arlS	See Supplementary Table 5	1	1.40427e-24
Dutch warmblood horse	Saccharofermentans	baeS	See Supplementary Table 5	0.9	0.0373861
Dutch warmblood horse	Saccharofermentans	vanRI	See Supplementary Table 5	0.9	0.0373861
Dutch warmblood horse	Saccharofermentans	tetA(46)	See Supplementary Table 5	0.9	0.0373861
Dutch warmblood horse	Saccharofermentans	tetB(60)	See Supplementary Table 5	1	1.40427e-24
Dutch warmblood horse	Saccharofermentans	smeS	See Supplementary Table 5	1	1.40427e-24
Dutch warmblood horse	Saccharofermentans	tet(35)	See Supplementary Table 5	0.9	0.0373861
Dutch warmblood horse	Saccharofermentans	murA (Chlamydia trachomatis intrinsic murA conferring resistance to fosfomycin)	Chlamydia trachomatis intrinsic murA conferring resistance to fosfomycin	0.9	0.0373861
Dutch warmblood horse	Saccharofermentans	bacA	See Supplementary Table 5	0.9	0.0373861
Dutch warmblood horse	Saccharofermentans	otr(A)	See Supplementary Table 5	0.9	0.0373861
Dutch warmblood horse	Saccharofermentans	YojI	See Supplementary Table 5	0.9	0.0373861
Dutch warmblood horse	Saccharofermentans	lsaC	See Supplementary Table 5	1	1.40427e-24
Dutch warmblood horse	Saccharofermentans	tetA(60)	See Supplementary Table 5	0.9	0.0373861
Dutch warmblood horse	Saccharofermentans	carA	See Supplementary Table 5	1	1.40427e-24
Dutch warmblood horse	Saccharofermentans	vanSE	See Supplementary Table 5	0.9	0.0373861
Dutch warmblood horse	Saccharofermentans	vanHD	See Supplementary Table 5	0.9	0.0373861
Dutch warmblood horse	Saccharofermentans	CAT (Agrobacterium fabrum chloramphenicol acetyltransferase)	Agrobacterium fabrum chloramphenicol acetyltransferase	0.9	0.0373861
Dutch warmblood horse	Saccharofermentans	vanRG	See Supplementary Table 5	0.9	0.0373861
Dutch warmblood horse	Alistipes	macB	See Supplementary Table 5	-0.9	0.0373861
Dutch warmblood horse	Alistipes	bcrA	See Supplementary Table 5	-0.9	0.0373861
Dutch warmblood horse	Alistipes	tetA(58)	See Supplementary Table 5	-0.9	0.0373861
Dutch warmblood horse	Alistipes	msbA	See Supplementary Table 5	-0.9	0.0373861
Dutch warmblood horse	Alistipes	efrA	See Supplementary Table 5	-0.9	0.0373861
Dutch warmblood horse	Alistipes	arlS	See Supplementary Table 5	-0.9	0.0373861
Dutch warmblood horse	Alistipes	mtrA	See Supplementary Table 5	-0.9	0.0373861
Dutch warmblood horse	Alistipes	tetB(60)	See Supplementary Table 5	-0.9	0.0373861
Dutch warmblood horse	Alistipes	tetB(P)	See Supplementary Table 5	-0.9	0.0373861
Dutch warmblood horse	Alistipes	smeS	See Supplementary Table 5	-0.9	0.0373861
Dutch warmblood horse	Alistipes	otr(A)	See Supplementary Table 5	-1	1.40427e-24
Dutch warmblood horse	Alistipes	lsaC	See Supplementary Table 5	-0.9	0.0373861
Dutch warmblood horse	Alistipes	tetA(60)	See Supplementary Table 5	-1	1.40427e-24
Dutch warmblood horse	Alistipes	carA	See Supplementary Table 5	-0.9	0.0373861
Dutch warmblood horse	Alistipes	vanSF	See Supplementary Table 5	-0.9	0.0373861
Dutch warmblood horse	Streptococcus	novA	See Supplementary Table 5	-0.9	0.0373861
Dutch warmblood horse	Streptococcus	patB	See Supplementary Table 5	-0.9	0.0373861
Dutch warmblood horse	Streptococcus	baeS	See Supplementary Table 5	-0.9	0.0373861
Dutch warmblood horse	Streptococcus	vanRI	See Supplementary Table 5	-0.9	0.0373861
Dutch warmblood horse	Streptococcus	tetT	See Supplementary Table 5	-0.9	0.0373861
Dutch warmblood horse	Streptococcus	tet(35)	See Supplementary Table 5	-0.9	0.0373861
Dutch warmblood horse	Streptococcus	LlmA (LlmA 23S ribosomal RNA methyltransferase)	LlmA 23S ribosomal RNA methyltransferase	-0.9	0.0373861
Dutch warmblood horse	Streptococcus	murA (Chlamydia trachomatis intrinsic murA conferring resistance to fosfomycin)	Chlamydia trachomatis intrinsic murA conferring resistance to fosfomycin	-0.9	0.0373861
Dutch warmblood horse	Streptococcus	bacA	See Supplementary Table 5	-0.9	0.0373861
Dutch warmblood horse	Streptococcus	YojI	See Supplementary Table 5	-0.9	0.0373861
Dutch warmblood horse	Streptococcus	vanHD	See Supplementary Table 5	-0.9	0.0373861
Dutch warmblood horse	Eubacterium	macB	See Supplementary Table 5	1	1.40427e-24
Dutch warmblood horse	Eubacterium	bcrA	See Supplementary Table 5	1	1.40427e-24
Dutch warmblood horse	Eubacterium	tetA(58)	See Supplementary Table 5	1	1.40427e-24
Dutch warmblood horse	Eubacterium	msbA	See Supplementary Table 5	1	1.40427e-24
Dutch warmblood horse	Eubacterium	efrA	See Supplementary Table 5	1	1.40427e-24
Dutch warmblood horse	Eubacterium	mupA (Staphylococcus mupA conferring resistance to mupirocin)	Staphylococcus mupA conferring resistance to mupirocin	0.9	0.0373861
Dutch warmblood horse	Eubacterium	lmrD	See Supplementary Table 5	0.9	0.0373861
Dutch warmblood horse	Eubacterium	mupB (Staphylococcus mupB conferring resistance to mupirocin)	Staphylococcus mupB conferring resistance to mupirocin	0.9	0.0373861
Dutch warmblood horse	Eubacterium	arlR	See Supplementary Table 5	0.9	0.0373861
Dutch warmblood horse	Eubacterium	efrB	See Supplementary Table 5	0.9	0.0373861
Dutch warmblood horse	Eubacterium	arlS	See Supplementary Table 5	1	1.40427e-24
Dutch warmblood horse	Eubacterium	baeS	See Supplementary Table 5	0.9	0.0373861
Dutch warmblood horse	Eubacterium	vanRI	See Supplementary Table 5	0.9	0.0373861
Dutch warmblood horse	Eubacterium	tetA(46)	See Supplementary Table 5	0.9	0.0373861
Dutch warmblood horse	Eubacterium	tetB(60)	See Supplementary Table 5	1	1.40427e-24
Dutch warmblood horse	Eubacterium	smeS	See Supplementary Table 5	1	1.40427e-24
Dutch warmblood horse	Eubacterium	tet(35)	See Supplementary Table 5	0.9	0.0373861
Dutch warmblood horse	Eubacterium	murA (Chlamydia trachomatis intrinsic murA conferring resistance to fosfomycin)	Chlamydia trachomatis intrinsic murA conferring resistance to fosfomycin	0.9	0.0373861
Dutch warmblood horse	Eubacterium	bacA	See Supplementary Table 5	0.9	0.0373861
Dutch warmblood horse	Eubacterium	otr(A)	See Supplementary Table 5	0.9	0.0373861
Dutch warmblood horse	Eubacterium	YojI	See Supplementary Table 5	0.9	0.0373861
Dutch warmblood horse	Eubacterium	lsaC	See Supplementary Table 5	1	1.40427e-24
Dutch warmblood horse	Eubacterium	tetA(60)	See Supplementary Table 5	0.9	0.0373861
Dutch warmblood horse	Eubacterium	carA	See Supplementary Table 5	1	1.40427e-24
Dutch warmblood horse	Eubacterium	vanSE	See Supplementary Table 5	0.9	0.0373861
Dutch warmblood horse	Eubacterium	vanHD	See Supplementary Table 5	0.9	0.0373861
Dutch warmblood horse	Eubacterium	CAT (Agrobacterium fabrum chloramphenicol acetyltransferase)	Agrobacterium fabrum chloramphenicol acetyltransferase	0.9	0.0373861
Dutch warmblood horse	Eubacterium	vanRG	See Supplementary Table 5	0.9	0.0373861
Dutch warmblood horse	Fibrobacter	rpoB2	See Supplementary Table 5	-0.9	0.0373861
Dutch warmblood horse	Fibrobacter	TaeA	See Supplementary Table 5	1	1.40427e-24
Dutch warmblood horse	Fibrobacter	tetA (Corynebacterium striatum tetA)	Corynebacterium striatum tetA	-0.9	0.0373861
Dutch warmblood horse	Fibrobacter	vanG	See Supplementary Table 5	-0.9	0.0373861
Dutch warmblood horse	Fibrobacter	tetW	See Supplementary Table 5	-0.9	0.0373861
Dutch warmblood horse	Roseburia	optrA	See Supplementary Table 5	1	1.40427e-24
Dutch warmblood horse	Roseburia	vanRF	See Supplementary Table 5	1	1.40427e-24
Dutch warmblood horse	Roseburia	arlR	See Supplementary Table 5	0.9	0.0373861
Dutch warmblood horse	Roseburia	PmrF	See Supplementary Table 5	1	1.40427e-24
Dutch warmblood horse	Roseburia	vanRM	See Supplementary Table 5	1	1.40427e-24
Dutch warmblood horse	Roseburia	vanSG	See Supplementary Table 5	1	1.40427e-24
Dutch warmblood horse	Roseburia	tva(A)	See Supplementary Table 5	1	1.40427e-24
Dutch warmblood horse	Roseburia	lmrC	See Supplementary Table 5	-1	1.40427e-24
Dutch warmblood horse	Roseburia	vanSM	See Supplementary Table 5	0.9	0.0373861
Dutch warmblood horse	Roseburia	lnuC	See Supplementary Table 5	-0.9	0.0373861
Dutch warmblood horse	Roseburia	vanSE	See Supplementary Table 5	0.9	0.0373861
Dutch warmblood horse	Roseburia	CAT (Agrobacterium fabrum chloramphenicol acetyltransferase)	Agrobacterium fabrum chloramphenicol acetyltransferase	0.9	0.0373861
Dutch warmblood horse	Roseburia	vanRG	See Supplementary Table 5	0.9	0.0373861
Dutch warmblood horse	Roseburia	adeR	See Supplementary Table 5	0.9	0.0373861
Dutch warmblood horse	Acetatifactor	optrA	See Supplementary Table 5	1	1.40427e-24
Dutch warmblood horse	Acetatifactor	vanRF	See Supplementary Table 5	1	1.40427e-24
Dutch warmblood horse	Acetatifactor	arlR	See Supplementary Table 5	0.9	0.0373861
Dutch warmblood horse	Acetatifactor	PmrF	See Supplementary Table 5	1	1.40427e-24
Dutch warmblood horse	Acetatifactor	vanRM	See Supplementary Table 5	1	1.40427e-24
Dutch warmblood horse	Acetatifactor	vanSG	See Supplementary Table 5	1	1.40427e-24
Dutch warmblood horse	Acetatifactor	tva(A)	See Supplementary Table 5	1	1.40427e-24
Dutch warmblood horse	Acetatifactor	lmrC	See Supplementary Table 5	-1	1.40427e-24
Dutch warmblood horse	Acetatifactor	vanSM	See Supplementary Table 5	0.9	0.0373861
Dutch warmblood horse	Acetatifactor	lnuC	See Supplementary Table 5	-0.9	0.0373861
Dutch warmblood horse	Acetatifactor	vanSE	See Supplementary Table 5	0.9	0.0373861
Dutch warmblood horse	Acetatifactor	CAT (Agrobacterium fabrum chloramphenicol acetyltransferase)	Agrobacterium fabrum chloramphenicol acetyltransferase	0.9	0.0373861
Dutch warmblood horse	Acetatifactor	vanRG	See Supplementary Table 5	0.9	0.0373861
Dutch warmblood horse	Acetatifactor	adeR	See Supplementary Table 5	0.9	0.0373861
Dutch warmblood horse	Butyrivibrio	macB	See Supplementary Table 5	1	1.40427e-24
Dutch warmblood horse	Butyrivibrio	bcrA	See Supplementary Table 5	1	1.40427e-24
Dutch warmblood horse	Butyrivibrio	tetA(58)	See Supplementary Table 5	1	1.40427e-24
Dutch warmblood horse	Butyrivibrio	msbA	See Supplementary Table 5	1	1.40427e-24
Dutch warmblood horse	Butyrivibrio	efrA	See Supplementary Table 5	1	1.40427e-24
Dutch warmblood horse	Butyrivibrio	mupA (Staphylococcus mupA conferring resistance to mupirocin)	Staphylococcus mupA conferring resistance to mupirocin	0.9	0.0373861
Dutch warmblood horse	Butyrivibrio	lmrD	See Supplementary Table 5	0.9	0.0373861
Dutch warmblood horse	Butyrivibrio	mupB (Staphylococcus mupB conferring resistance to mupirocin)	Staphylococcus mupB conferring resistance to mupirocin	0.9	0.0373861
Dutch warmblood horse	Butyrivibrio	arlR	See Supplementary Table 5	0.9	0.0373861
Dutch warmblood horse	Butyrivibrio	efrB	See Supplementary Table 5	0.9	0.0373861
Dutch warmblood horse	Butyrivibrio	arlS	See Supplementary Table 5	1	1.40427e-24
Dutch warmblood horse	Butyrivibrio	baeS	See Supplementary Table 5	0.9	0.0373861
Dutch warmblood horse	Butyrivibrio	vanRI	See Supplementary Table 5	0.9	0.0373861
Dutch warmblood horse	Butyrivibrio	tetA(46)	See Supplementary Table 5	0.9	0.0373861
Dutch warmblood horse	Butyrivibrio	tetB(60)	See Supplementary Table 5	1	1.40427e-24
Dutch warmblood horse	Butyrivibrio	smeS	See Supplementary Table 5	1	1.40427e-24
Dutch warmblood horse	Butyrivibrio	tet(35)	See Supplementary Table 5	0.9	0.0373861
Dutch warmblood horse	Butyrivibrio	murA (Chlamydia trachomatis intrinsic murA conferring resistance to fosfomycin)	Chlamydia trachomatis intrinsic murA conferring resistance to fosfomycin	0.9	0.0373861
Dutch warmblood horse	Butyrivibrio	bacA	See Supplementary Table 5	0.9	0.0373861
Dutch warmblood horse	Butyrivibrio	otr(A)	See Supplementary Table 5	0.9	0.0373861
Dutch warmblood horse	Butyrivibrio	YojI	See Supplementary Table 5	0.9	0.0373861
Dutch warmblood horse	Butyrivibrio	lsaC	See Supplementary Table 5	1	1.40427e-24
Dutch warmblood horse	Butyrivibrio	tetA(60)	See Supplementary Table 5	0.9	0.0373861
Dutch warmblood horse	Butyrivibrio	carA	See Supplementary Table 5	1	1.40427e-24
Dutch warmblood horse	Butyrivibrio	vanSE	See Supplementary Table 5	0.9	0.0373861
Dutch warmblood horse	Butyrivibrio	vanHD	See Supplementary Table 5	0.9	0.0373861
Dutch warmblood horse	Butyrivibrio	CAT (Agrobacterium fabrum chloramphenicol acetyltransferase)	Agrobacterium fabrum chloramphenicol acetyltransferase	0.9	0.0373861
Dutch warmblood horse	Butyrivibrio	vanRG	See Supplementary Table 5	0.9	0.0373861
Dutch warmblood horse	Solobacterium	novA	See Supplementary Table 5	0.9	0.0373861
Dutch warmblood horse	Solobacterium	rpoB2	See Supplementary Table 5	0.9	0.0373861
Dutch warmblood horse	Solobacterium	oleC	See Supplementary Table 5	1	1.40427e-24
Dutch warmblood horse	Solobacterium	mupA (Staphylococcus mupA conferring resistance to mupirocin)	Staphylococcus mupA conferring resistance to mupirocin	0.9	0.0373861
Dutch warmblood horse	Solobacterium	lmrD	See Supplementary Table 5	0.9	0.0373861
Dutch warmblood horse	Solobacterium	mupB (Staphylococcus mupB conferring resistance to mupirocin)	Staphylococcus mupB conferring resistance to mupirocin	0.9	0.0373861
Dutch warmblood horse	Solobacterium	efrB	See Supplementary Table 5	0.9	0.0373861
Dutch warmblood horse	Solobacterium	patB	See Supplementary Table 5	0.9	0.0373861
Dutch warmblood horse	Solobacterium	ugd	See Supplementary Table 5	1	1.40427e-24
Dutch warmblood horse	Solobacterium	tetA(46)	See Supplementary Table 5	0.9	0.0373861
Dutch warmblood horse	Solobacterium	arnA	See Supplementary Table 5	0.9	0.0373861
Dutch warmblood horse	Solobacterium	tetT	See Supplementary Table 5	0.9	0.0373861
Dutch warmblood horse	Solobacterium	LlmA (LlmA 23S ribosomal RNA methyltransferase)	LlmA 23S ribosomal RNA methyltransferase	0.9	0.0373861
Dutch warmblood horse	Solobacterium	tlrC	See Supplementary Table 5	-0.9	0.0373861
Dutch warmblood horse	unclassified_c__Caudoviricetes	rpoB (Bifidobacterium adolescentis rpoB mutants conferring resistance to rifampicin)	Bifidobacterium adolescentis rpoB mutants conferring resistance to rifampicin	1	1.40427e-24
Dutch warmblood horse	unclassified_c__Caudoviricetes	sul4	See Supplementary Table 5	-0.9	0.0373861
Dutch warmblood horse	unclassified_c__Caudoviricetes	tetA (Corynebacterium striatum tetA)	Corynebacterium striatum tetA	0.9	0.0373861
Dutch warmblood horse	unclassified_c__Caudoviricetes	vmlR	See Supplementary Table 5	-0.9	0.0373861
Dutch warmblood horse	unclassified_c__Caudoviricetes	vanRE	See Supplementary Table 5	-1	1.40427e-24
Dutch warmblood horse	unclassified_c__Caudoviricetes	vanSM	See Supplementary Table 5	-0.9	0.0373861
Dutch warmblood horse	unclassified_c__Caudoviricetes	lnuC	See Supplementary Table 5	0.9	0.0373861
Dutch warmblood horse	unclassified_c__Caudoviricetes	vanHA	See Supplementary Table 5	-1	1.40427e-24
Dutch warmblood horse	unclassified_c__Caudoviricetes	tetW	See Supplementary Table 5	0.9	0.0373861
Dutch warmblood horse	unclassified_c__Caudoviricetes	adeR	See Supplementary Table 5	-0.9	0.0373861
Dutch warmblood horse	Candidatus Cryptobacteroides	arlR	See Supplementary Table 5	-0.9	0.0373861
Dutch warmblood horse	Candidatus Cryptobacteroides	otr(A)	See Supplementary Table 5	-0.9	0.0373861
Dutch warmblood horse	Candidatus Cryptobacteroides	tetA(60)	See Supplementary Table 5	-0.9	0.0373861
Dutch warmblood horse	Candidatus Cryptobacteroides	vanSF	See Supplementary Table 5	-1	1.40427e-24
Dutch warmblood horse	Candidatus Cryptobacteroides	vanSE	See Supplementary Table 5	-0.9	0.0373861
Dutch warmblood horse	Candidatus Cryptobacteroides	CAT (Agrobacterium fabrum chloramphenicol acetyltransferase)	Agrobacterium fabrum chloramphenicol acetyltransferase	-0.9	0.0373861
Dutch warmblood horse	Candidatus Cryptobacteroides	vanRG	See Supplementary Table 5	-0.9	0.0373861
Dutch warmblood horse	Oscillibacter	vanG	See Supplementary Table 5	0.9	0.0373861
Dutch warmblood horse	Corynebacterium	rpoB (Bifidobacterium adolescentis rpoB mutants conferring resistance to rifampicin)	Bifidobacterium adolescentis rpoB mutants conferring resistance to rifampicin	0.9	0.0373861
Dutch warmblood horse	Corynebacterium	sul4	See Supplementary Table 5	-1	1.40427e-24
Dutch warmblood horse	Corynebacterium	vmlR	See Supplementary Table 5	-1	1.40427e-24
Dutch warmblood horse	Corynebacterium	vanRE	See Supplementary Table 5	-0.9	0.0373861
Dutch warmblood horse	Corynebacterium	vanHA	See Supplementary Table 5	-0.9	0.0373861
Dutch warmblood horse	Parabacteroides	novA	See Supplementary Table 5	-1	1.40427e-24
Dutch warmblood horse	Parabacteroides	oleC	See Supplementary Table 5	-0.9	0.0373861
Dutch warmblood horse	Parabacteroides	patB	See Supplementary Table 5	-1	1.40427e-24
Dutch warmblood horse	Parabacteroides	ugd	See Supplementary Table 5	-0.9	0.0373861
Dutch warmblood horse	Parabacteroides	tetT	See Supplementary Table 5	-1	1.40427e-24
Dutch warmblood horse	Parabacteroides	LlmA (LlmA 23S ribosomal RNA methyltransferase)	LlmA 23S ribosomal RNA methyltransferase	-1	1.40427e-24
Dutch warmblood horse	Parabacteroides	vanRB	See Supplementary Table 5	-0.9	0.0373861
Dutch warmblood horse	unclassified_p__Candidatus Saccharibacteria	novA	See Supplementary Table 5	0.9	0.0373861
Dutch warmblood horse	unclassified_p__Candidatus Saccharibacteria	rpoB2	See Supplementary Table 5	0.9	0.0373861
Dutch warmblood horse	unclassified_p__Candidatus Saccharibacteria	oleC	See Supplementary Table 5	1	1.40427e-24
Dutch warmblood horse	unclassified_p__Candidatus Saccharibacteria	mupA (Staphylococcus mupA conferring resistance to mupirocin)	Staphylococcus mupA conferring resistance to mupirocin	0.9	0.0373861
Dutch warmblood horse	unclassified_p__Candidatus Saccharibacteria	lmrD	See Supplementary Table 5	0.9	0.0373861
Dutch warmblood horse	unclassified_p__Candidatus Saccharibacteria	mupB (Staphylococcus mupB conferring resistance to mupirocin)	Staphylococcus mupB conferring resistance to mupirocin	0.9	0.0373861
Dutch warmblood horse	unclassified_p__Candidatus Saccharibacteria	efrB	See Supplementary Table 5	0.9	0.0373861
Dutch warmblood horse	unclassified_p__Candidatus Saccharibacteria	patB	See Supplementary Table 5	0.9	0.0373861
Dutch warmblood horse	unclassified_p__Candidatus Saccharibacteria	ugd	See Supplementary Table 5	1	1.40427e-24
Dutch warmblood horse	unclassified_p__Candidatus Saccharibacteria	tetA(46)	See Supplementary Table 5	0.9	0.0373861
Dutch warmblood horse	unclassified_p__Candidatus Saccharibacteria	arnA	See Supplementary Table 5	0.9	0.0373861
Dutch warmblood horse	unclassified_p__Candidatus Saccharibacteria	tetT	See Supplementary Table 5	0.9	0.0373861
Dutch warmblood horse	unclassified_p__Candidatus Saccharibacteria	LlmA (LlmA 23S ribosomal RNA methyltransferase)	LlmA 23S ribosomal RNA methyltransferase	0.9	0.0373861
Dutch warmblood horse	unclassified_p__Candidatus Saccharibacteria	tlrC	See Supplementary Table 5	-0.9	0.0373861
Dutch warmblood horse	Blautia	macB	See Supplementary Table 5	1	1.40427e-24
Dutch warmblood horse	Blautia	bcrA	See Supplementary Table 5	1	1.40427e-24
Dutch warmblood horse	Blautia	tetA(58)	See Supplementary Table 5	1	1.40427e-24
Dutch warmblood horse	Blautia	msbA	See Supplementary Table 5	1	1.40427e-24
Dutch warmblood horse	Blautia	efrA	See Supplementary Table 5	1	1.40427e-24
Dutch warmblood horse	Blautia	mupA (Staphylococcus mupA conferring resistance to mupirocin)	Staphylococcus mupA conferring resistance to mupirocin	0.9	0.0373861
Dutch warmblood horse	Blautia	lmrD	See Supplementary Table 5	0.9	0.0373861
Dutch warmblood horse	Blautia	mupB (Staphylococcus mupB conferring resistance to mupirocin)	Staphylococcus mupB conferring resistance to mupirocin	0.9	0.0373861
Dutch warmblood horse	Blautia	arlR	See Supplementary Table 5	0.9	0.0373861
Dutch warmblood horse	Blautia	efrB	See Supplementary Table 5	0.9	0.0373861
Dutch warmblood horse	Blautia	arlS	See Supplementary Table 5	1	1.40427e-24
Dutch warmblood horse	Blautia	baeS	See Supplementary Table 5	0.9	0.0373861
Dutch warmblood horse	Blautia	vanRI	See Supplementary Table 5	0.9	0.0373861
Dutch warmblood horse	Blautia	tetA(46)	See Supplementary Table 5	0.9	0.0373861
Dutch warmblood horse	Blautia	tetB(60)	See Supplementary Table 5	1	1.40427e-24
Dutch warmblood horse	Blautia	smeS	See Supplementary Table 5	1	1.40427e-24
Dutch warmblood horse	Blautia	tet(35)	See Supplementary Table 5	0.9	0.0373861
Dutch warmblood horse	Blautia	murA (Chlamydia trachomatis intrinsic murA conferring resistance to fosfomycin)	Chlamydia trachomatis intrinsic murA conferring resistance to fosfomycin	0.9	0.0373861
Dutch warmblood horse	Blautia	bacA	See Supplementary Table 5	0.9	0.0373861
Dutch warmblood horse	Blautia	otr(A)	See Supplementary Table 5	0.9	0.0373861
Dutch warmblood horse	Blautia	YojI	See Supplementary Table 5	0.9	0.0373861
Dutch warmblood horse	Blautia	lsaC	See Supplementary Table 5	1	1.40427e-24
Dutch warmblood horse	Blautia	tetA(60)	See Supplementary Table 5	0.9	0.0373861
Dutch warmblood horse	Blautia	carA	See Supplementary Table 5	1	1.40427e-24
Dutch warmblood horse	Blautia	vanSE	See Supplementary Table 5	0.9	0.0373861
Dutch warmblood horse	Blautia	vanHD	See Supplementary Table 5	0.9	0.0373861
Dutch warmblood horse	Blautia	CAT (Agrobacterium fabrum chloramphenicol acetyltransferase)	Agrobacterium fabrum chloramphenicol acetyltransferase	0.9	0.0373861
Dutch warmblood horse	Blautia	vanRG	See Supplementary Table 5	0.9	0.0373861
Dutch warmblood horse	Phocaeicola	vanTG	See Supplementary Table 5	0.9	0.0373861
Dutch warmblood horse	Phocaeicola	cdeA	See Supplementary Table 5	-0.9	0.0373861
Dutch warmblood horse	Phocaeicola	srmB	See Supplementary Table 5	-0.9	0.0373861
Dutch warmblood horse	Phascolarctobacterium	vanTG	See Supplementary Table 5	0.9	0.0373861
Dutch warmblood horse	Phascolarctobacterium	cdeA	See Supplementary Table 5	-0.9	0.0373861
Dutch warmblood horse	Phascolarctobacterium	srmB	See Supplementary Table 5	-0.9	0.0373861
Dutch warmblood horse	unclassified_d__Archaea	rpoB (Bifidobacterium adolescentis rpoB mutants conferring resistance to rifampicin)	Bifidobacterium adolescentis rpoB mutants conferring resistance to rifampicin	0.9	0.0373861
Dutch warmblood horse	unclassified_d__Archaea	sul4	See Supplementary Table 5	-1	1.40427e-24
Dutch warmblood horse	unclassified_d__Archaea	vmlR	See Supplementary Table 5	-1	1.40427e-24
Dutch warmblood horse	unclassified_d__Archaea	vanRE	See Supplementary Table 5	-0.9	0.0373861
Dutch warmblood horse	unclassified_d__Archaea	vanHA	See Supplementary Table 5	-0.9	0.0373861
Dutch warmblood horse	Paraprevotella	TaeA	See Supplementary Table 5	0.9	0.0373861
Dutch warmblood horse	Paraprevotella	vanG	See Supplementary Table 5	-1	1.40427e-24
Dutch warmblood horse	Pseudobutyrivibrio	macB	See Supplementary Table 5	0.9	0.0373861
Dutch warmblood horse	Pseudobutyrivibrio	bcrA	See Supplementary Table 5	0.9	0.0373861
Dutch warmblood horse	Pseudobutyrivibrio	tetA(58)	See Supplementary Table 5	0.9	0.0373861
Dutch warmblood horse	Pseudobutyrivibrio	msbA	See Supplementary Table 5	0.9	0.0373861
Dutch warmblood horse	Pseudobutyrivibrio	efrA	See Supplementary Table 5	0.9	0.0373861
Dutch warmblood horse	Pseudobutyrivibrio	optrA	See Supplementary Table 5	0.9	0.0373861
Dutch warmblood horse	Pseudobutyrivibrio	vanRF	See Supplementary Table 5	0.9	0.0373861
Dutch warmblood horse	Pseudobutyrivibrio	arlR	See Supplementary Table 5	1	1.40427e-24
Dutch warmblood horse	Pseudobutyrivibrio	arlS	See Supplementary Table 5	0.9	0.0373861
Dutch warmblood horse	Pseudobutyrivibrio	PmrF	See Supplementary Table 5	0.9	0.0373861
Dutch warmblood horse	Pseudobutyrivibrio	tetB(60)	See Supplementary Table 5	0.9	0.0373861
Dutch warmblood horse	Pseudobutyrivibrio	smeS	See Supplementary Table 5	0.9	0.0373861
Dutch warmblood horse	Pseudobutyrivibrio	vanRM	See Supplementary Table 5	0.9	0.0373861
Dutch warmblood horse	Pseudobutyrivibrio	vanSG	See Supplementary Table 5	0.9	0.0373861
Dutch warmblood horse	Pseudobutyrivibrio	lsaC	See Supplementary Table 5	0.9	0.0373861
Dutch warmblood horse	Pseudobutyrivibrio	carA	See Supplementary Table 5	0.9	0.0373861
Dutch warmblood horse	Pseudobutyrivibrio	vanSF	See Supplementary Table 5	0.9	0.0373861
Dutch warmblood horse	Pseudobutyrivibrio	tva(A)	See Supplementary Table 5	0.9	0.0373861
Dutch warmblood horse	Pseudobutyrivibrio	lmrC	See Supplementary Table 5	-0.9	0.0373861
Dutch warmblood horse	Pseudobutyrivibrio	vanSE	See Supplementary Table 5	1	1.40427e-24
Dutch warmblood horse	Pseudobutyrivibrio	CAT (Agrobacterium fabrum chloramphenicol acetyltransferase)	Agrobacterium fabrum chloramphenicol acetyltransferase	1	1.40427e-24
Dutch warmblood horse	Pseudobutyrivibrio	vanRG	See Supplementary Table 5	1	1.40427e-24
Dutch warmblood horse	Lentimicrobium	arlR	See Supplementary Table 5	-0.9	0.0373861
Dutch warmblood horse	Lentimicrobium	otr(A)	See Supplementary Table 5	-0.9	0.0373861
Dutch warmblood horse	Lentimicrobium	tetA(60)	See Supplementary Table 5	-0.9	0.0373861
Dutch warmblood horse	Lentimicrobium	vanSF	See Supplementary Table 5	-1	1.40427e-24
Dutch warmblood horse	Lentimicrobium	vanSE	See Supplementary Table 5	-0.9	0.0373861
Dutch warmblood horse	Lentimicrobium	CAT (Agrobacterium fabrum chloramphenicol acetyltransferase)	Agrobacterium fabrum chloramphenicol acetyltransferase	-0.9	0.0373861
Dutch warmblood horse	Lentimicrobium	vanRG	See Supplementary Table 5	-0.9	0.0373861
Dutch warmblood horse	Akkermansia	vanG	See Supplementary Table 5	0.9	0.0373861
Dutch warmblood horse	Methanocorpusculum	optrA	See Supplementary Table 5	-1	1.40427e-24
Dutch warmblood horse	Methanocorpusculum	vanRF	See Supplementary Table 5	-1	1.40427e-24
Dutch warmblood horse	Methanocorpusculum	arlR	See Supplementary Table 5	-0.9	0.0373861
Dutch warmblood horse	Methanocorpusculum	PmrF	See Supplementary Table 5	-1	1.40427e-24
Dutch warmblood horse	Methanocorpusculum	vanRM	See Supplementary Table 5	-1	1.40427e-24
Dutch warmblood horse	Methanocorpusculum	vanSG	See Supplementary Table 5	-1	1.40427e-24
Dutch warmblood horse	Methanocorpusculum	tva(A)	See Supplementary Table 5	-1	1.40427e-24
Dutch warmblood horse	Methanocorpusculum	lmrC	See Supplementary Table 5	1	1.40427e-24
Dutch warmblood horse	Methanocorpusculum	vanSM	See Supplementary Table 5	-0.9	0.0373861
Dutch warmblood horse	Methanocorpusculum	lnuC	See Supplementary Table 5	0.9	0.0373861
Dutch warmblood horse	Methanocorpusculum	vanSE	See Supplementary Table 5	-0.9	0.0373861
Dutch warmblood horse	Methanocorpusculum	CAT (Agrobacterium fabrum chloramphenicol acetyltransferase)	Agrobacterium fabrum chloramphenicol acetyltransferase	-0.9	0.0373861
Dutch warmblood horse	Methanocorpusculum	vanRG	See Supplementary Table 5	-0.9	0.0373861
Dutch warmblood horse	Methanocorpusculum	adeR	See Supplementary Table 5	-0.9	0.0373861
Dutch warmblood horse	Paludibacter	macB	See Supplementary Table 5	-0.9	0.0373861
Dutch warmblood horse	Paludibacter	bcrA	See Supplementary Table 5	-0.9	0.0373861
Dutch warmblood horse	Paludibacter	tetA(58)	See Supplementary Table 5	-0.9	0.0373861
Dutch warmblood horse	Paludibacter	msbA	See Supplementary Table 5	-0.9	0.0373861
Dutch warmblood horse	Paludibacter	efrA	See Supplementary Table 5	-0.9	0.0373861
Dutch warmblood horse	Paludibacter	arlS	See Supplementary Table 5	-0.9	0.0373861
Dutch warmblood horse	Paludibacter	mtrA	See Supplementary Table 5	-0.9	0.0373861
Dutch warmblood horse	Paludibacter	tetB(60)	See Supplementary Table 5	-0.9	0.0373861
Dutch warmblood horse	Paludibacter	tetB(P)	See Supplementary Table 5	-0.9	0.0373861
Dutch warmblood horse	Paludibacter	smeS	See Supplementary Table 5	-0.9	0.0373861
Dutch warmblood horse	Paludibacter	otr(A)	See Supplementary Table 5	-1	1.40427e-24
Dutch warmblood horse	Paludibacter	lsaC	See Supplementary Table 5	-0.9	0.0373861
Dutch warmblood horse	Paludibacter	tetA(60)	See Supplementary Table 5	-1	1.40427e-24
Dutch warmblood horse	Paludibacter	carA	See Supplementary Table 5	-0.9	0.0373861
Dutch warmblood horse	Paludibacter	vanSF	See Supplementary Table 5	-0.9	0.0373861
